# Supplementary material for: Redox and Thiols in Archaea
Source: Antioxidants (Basel). 2020 May 5;9(5):381. doi: 10.3390/antiox9050381 (PMC7278568; doi:10.3390/antiox9050381)
Supplement: Supplementary file 1 [file antioxidants-09-00381-s001.zip]

Archive with 1 entries (1 files):
- antioxidants-775988-supplementary.xlsx
