# Supplementary material for: Redox and Thiols in Archaea
Source: Antioxidants (Basel). 2020 May 5;9(5):381. doi: 10.3390/antiox9050381 (PMC7278568; doi:10.3390/antiox9050381)
Supplement: Supplementary file 1 [file antioxidants-09-00381-s001.zip › antioxidants-775988-supplementary.xlsx]

## Sheet: overview
Supplemental Table S1. Supporting information for analysis of archaeal homologs presented in Figure 2.
Protein/Gene	Classification basis	Description	Associated Pathway	Eukarya	Archaea	Bacteria	Viruses
Grx	IPR002109	Glutaredoxin	Grx	20956	2892	72741	1850
Trx-like	IPR012336	Thioredoxin-like fold	Trx	7893	2775	90798	91
BshA	IPR023881	Bacillithiol glycosyltransferase	Bacillithiol	4	39	4697	0
BshC (YllA)	IPR011199	Bacillithiol synthase	Bacillithiol	2	39	4922	0
EgtD	IPR035094	Histidine N-alpha-methyltransferase	Ergothioneine	9	118	7558	0
EgtB	IPR017806	Hercynine oxygenase	Ergothioneine	6	104	8415	1
GGT	IPR000101	Gamma-glutamyltranspeptidase	GSH	5523	224	25913	2
GPX, GSHPx	IPR000889	Glutathione peroxidase (EC: 1.11.1.9)	GSH	7511	102	27830	13
GshA	IPR006336	Glutamate cysteine ligase (GCL) (EC 6.3.2.2), previously known as gamma-glutamylcysteine synthetase (GCS)	γGC/GSH	487	642	22911	0
GSTs	IPR016639	Glutathione S-transferase Omega/GSH	γGC/GSH	2897	381	12956	0
GshAB (GshF)	IPR006335	Glutathione biosynthesis bifunctional protein GshAB	γGC/GSH	0	0	1,388	0
GshAB_ATP-grasp (C-terminal GS domain)	IPR040657	GshAB, ATP-grasp-like domain (GshB-like)	γGC/GSH	0	6 (Methanobacterium sp.)	1708	0
GlnA/GshF - large superfamily includes glutamine synthetase	IPR014746	Glutamine synthetase/guanido kinase, catalytic domain; homologous superfamily type	superfamily too general to associate with pathway	26990	6286	151,680	38
GCL	IPR006334	Glutamate--cysteine ligase	γGC/GSH	9	34 (archaeal hits are unique from IPR006336)	9562	0
CoADR, Cdr	IPR017758	Coenzyme A disulfide reductase (EC:1.8.1.14)	CoA	0	60	556	0
TRS and GSS	IPR005494	Glutathionylspermidine synthase, pre-ATP-grasp-like domain of trypanothione synthetase	GSH	268	2	11759	34
YpdA	IPR023856	Bacillithiol disulfide reductase	Bacillithiol	0	2	3430	0
MshD	IPR017813	Mycothiol acetyltransferase	Mycothiol	1	1	3447	0
GshB (GS)	IPR037013	Glutathione synthase (EC 6.3.2.3) (GS), substrate-binding domain superfamily	GSH	2758	0	262	0
MshC	IPR017812	L-cysteine:1D-myo-inositol 2-amino-2-deoxy-alpha-D-glucopyranoside ligase	Mycothiol	1	0	3626	0
Mtr	IPR017817	Mycothione reductase	Mycothiol	0	0	1147	0
Mca	IPR017811	Mycothiol amidase	Mycothiol	0	0	3643	0
EgtB/EgtD	IPR017806 and IPR035094	EgtB and EgtD fusion	Ergothioneine	1	0	210	0
EgtC	IPR017808	Gamma-glutamyl-hercynylcysteine sulfoxide hydrolase (ergothioneine biosynthesis)	Ergothioneine	0	0	2065	0
EgtC/EgtD	IPR017808 and IPR035094	EgtC and EgtD fusion	Ergothioneine	0	0	15	0
gamma-GCS (regulatory subunit)	IPR032963	Glutamate--cysteine ligase regulatory subunit	γGC	1370	0	0	0
GCR (MerA)	UniRef 50 of UniProt Q9HSN0	Bis-gamma-glutamylcystine reductase (EC 1.8.1.13) closely related to dihydrolipoamide dehydrogenase	γGC	n.d.		n.d.	n.d.
EanB	BlastP (> or = 50%)	Anaerobic ergothioneine biosynthesis	Ergothioneine	n.d.	19*	n.d.	n.d.
EanA	BlastP (> or = 40%)	Anaerobic ergothioneine biosynthesis	Ergothioneine	n.d.	18**	n.d.	n.d.
FGSH, FghA	IPR014186	S-formylglutathione hydrolase (includes E. coli FrmB and YeiG)	FGSH	2158	40	11903	0
n.d., not determined
*based on over 50% identity to bacterial EanB
**based on over 40% identity to bacterial EanA
attached worksheets list archaeal gene homologs identified for each classification

## Sheet: GCR (MerA)
Entry	Entry Name	Protein names	Gene name	Species name	Sequence length
W0K1B1	W0K1B1_9EURY	Pyridine nucleotide-disulfide oxido...	HALDL1_04685	Halobacterium sp. DL1	461
A0A495R9A5	A0A495R9A5_9EURY	Dihydrolipoamide dehydrogenase	BDK61_3344	Haloarcula quadrata	466
A0A3P3R523	A0A3P3R523_9EURY	NAD(P)/FAD-dependent oxidoreductase	EIK79_15390	Halomarina oriensis	474
A0A498GK91	A0A498GK91_9EURY	NAD(P)/FAD-dependent oxidoreductase	D3D01_02770	Haloarcula sp. Atlit-7R	466
A0A2R6JF03	A0A2R6JF03_9EURY	NAD(P)/FAD-dependent oxidoreductase	BRD02_07410	Halobacteriales archaeon QS_8_69_73	467
A0A0M9ALN9	A0A0M9ALN9_9EURY	Pyridine nucleotide-disulfide oxido...	AMS69_01230	Haloarcula rubripromontorii	466
A0A3M9JLW8	A0A3M9JLW8_9EURY	NAD(P)/FAD-dependent oxidoreductase	EFA46_13050	Halarchaeum sp. CBA1220	467
A0A2R6CYC4	A0A2R6CYC4_9EURY	NAD(P)/FAD-dependent oxidoreductase	BRC64_04040	Halobacteriales archaeon QH_10_67_22	468
A0A2R4WYI8	A0A2R4WYI8_9EURY	NAD(P)/FAD-dependent oxidoreductase	HARCEL1_02125	Haloarculaceae archaeon HArcel1	460
A0A166ST95	A0A166ST95_9EURY	Pyridine nucleotide-disulfide oxido...	A4G99_09870	Haladaptatus sp. R4	468
A0A1G9PP71	A0A1G9PP71_9EURY	Dihydrolipoamide dehydrogenase	SAMN04487949_0470	Halogranum gelatinilyticum	477
A0A256HR67	A0A256HR67_9EURY	Pyridine nucleotide-disulfide oxido...	DJ81_03040	Halorubrum sp. Hd13	467
A0A1N6UY62	A0A1N6UY62_9EURY	Dihydrolipoamide dehydrogenase	SAMN05421858_0141	Haladaptatus litoreus	467
A0A3A5JH26	A0A3A5JH26_9EURY	NAD(P)/FAD-dependent oxidoreductase	D3261_13275	Halococcus sp. IIIV-5B	472
A0A3A6Q4B3	A0A3A6Q4B3_9EURY	NAD(P)/FAD-dependent oxidoreductase	DP106_10110	Halonotius pteroides	470
A0A2R6KVD9	A0A2R6KVD9_9EURY	NAD(P)/FAD-dependent oxidoreductase	BRD05_09940	Halobacteriales archaeon QS_9_70_65	467
C7NUQ5	C7NUQ5_HALUD	FAD-dependent pyridine nucleotide-d...	Huta_0885	Halorhabdus utahensis (strain DSM 12940 / JCM 11049 / AX-2)	466
G2MIK5	G2MIK5_9EURY	Dihydrolipoyl dehydrogenase	Halar_1022	halophilic archaeon DL31	487
A0A0F7P7R8	A0A0F7P7R8_9EURY	Dihydrolipoamide dehydrogenase	lpdA1 HLASF_0242	Halanaeroarchaeum sulfurireducens	466
A0A410TL68	A0A410TL68_9EURY	NAD(P)/FAD-dependent oxidoreductase	EKH57_01495	Halorubrum sp. BOL3-1	468
A0A2R4WXK8	A0A2R4WXK8_9EURY	NAD(P)/FAD-dependent oxidoreductase	HARCEL1_00360	Haloarculaceae archaeon HArcel1	475
M0N2D7	M0N2D7_HALMO	Pyridine nucleotide-disulfide oxido...	C448_00285	Halococcus morrhuae DSM 1307	486
A0A5N1LHR5	A0A5N1LHR5_9EURY	NAD(P)/FAD-dependent oxidoreductase	Har1131_14595	Haloarcula sp. CBA1131	466
A0A0W1RB54	A0A0W1RB54_9EURY	Pyridine nucleotide-disulfide oxido...	AUR64_06945	Haloprofundus marisrubri	465
A0A2R6CK58	A0A2R6CK58_9EURY	NAD(P)/FAD-dependent oxidoreductase	BRC61_06350	Halobacteriales archaeon QH_10_65_19	470
A0A2R6LH26	A0A2R6LH26_9EURY	NAD(P)/FAD-dependent oxidoreductase	BRD07_07665	Halobacteriales archaeon QS_9_68_42	471
W0JSB3	W0JSB3_9EURY	Pyridine nucleotide-disulfide oxido...	HALLA_16620	Halostagnicola larsenii XH-48	511
A0A2H4ZVP3	A0A2H4ZVP3_9EURY	Pyridine nucleotide-disulfide oxido...	BVU17_03015	Haloarcula taiwanensis	466
A0A5J5LGQ0	A0A5J5LGQ0_HALHI	NAD(P)/FAD-dependent oxidoreductase	EGO51_03915	Haloarcula hispanica	466
M0JZ21	M0JZ21_9EURY	Dihydrolipoamide dehydrogenase	C436_13795	Haloarcula sinaiiensis ATCC 33800	466
A0A1H7FZ45	A0A1H7FZ45_9EURY	Dihydrolipoamide dehydrogenase	SAMN04488691_101167	Haloferax larsenii	465
M0CJD8	M0CJD8_9EURY	Pyridine nucleotide-disulfide oxido...	C475_16641	Halosimplex carlsbadense 2-9-1	468
M0LSH1	M0LSH1_9EURY	Dihydrolipoyl dehydrogenase	C446_12959	Halobiforma nitratireducens JCM 10879	443
A0A2R6J0F8	A0A2R6J0F8_9EURY	NAD(P)/FAD-dependent oxidoreductase	BRC93_11460	Halobacteriales archaeon QS_5_70_15	486
A0A2R6JTT2	A0A2R6JTT2_9EURY	NAD(P)/FAD-dependent oxidoreductase	BRD00_00860	Halobacteriales archaeon QS_8_69_26	471
A0A2R6LUL5	A0A2R6LUL5_9EURY	NAD(P)/FAD-dependent oxidoreductase	BRD14_00740	Halobacteriales archaeon SW_5_68_122	471
Q18DN0	Q18DN0_HALWD	Bis-gamma-glutamylcystine reductase	HQ_1085A	Haloquadratum walsbyi (strain DSM 16790 / HBSQ001)	468
L9XYD1	L9XYD1_9EURY	Pyridine nucleotide-disulfide oxido...	C492_02899	Natronococcus jeotgali DSM 18795	485
A0A5D5ATZ5	A0A5D5ATZ5_9EURY	NAD(P)/FAD-dependent oxidoreductase	FYC77_08505	Natrialba sp. ESP3B_9	491
A0A2R6DWU6	A0A2R6DWU6_9EURY	NAD(P)/FAD-dependent oxidoreductase	BRC75_09790	Halobacteriales archaeon QH_7_69_31	430
A0A1D2QG41	A0A1D2QG41_9EURY	Pyridine nucleotide-disulfide oxido...	BG842_15350	Haladaptatus sp. W1	482
A0A202EAV6	A0A202EAV6_9EURY	Pyridine nucleotide-disulfide oxido...	B2G88_00305	Natronolimnobius baerhuensis	495
A0A1I2MF00	A0A1I2MF00_9EURY	Dihydrolipoamide dehydrogenase	SAMN04488063_0632	Halopelagius inordinatus	468
A0A2R6LBV4	A0A2R6LBV4_9EURY	NAD(P)/FAD-dependent oxidoreductase	BRD13_06470	Halobacteriales archaeon SW_5_70_135	472
A0A1I6L9E6	A0A1I6L9E6_9EURY	Dihydrolipoamide dehydrogenase	SAMN05216559_2274	Halomicrobium zhouii	469
A0A2I8VFG6	A0A2I8VFG6_9EURY	NAD(P)/FAD-dependent oxidoreductase	C2R22_02600	Salinigranum rubrum	468
M0HSU3	M0HSU3_9EURY	Pyruvate/2-oxoglutarate dehydrogena...	C453_04909	Haloferax elongans ATCC BAA-1513	465
A0A165M3Y5	A0A165M3Y5_9EURY	Pyridine nucleotide-disulfide oxido...	AV929_09410	Haloarcula sp. K1	466
F8D7V6	F8D7V6_HALXS	Dihydrolipoyl dehydrogenase	Halxa_2062	Halopiger xanaduensis (strain DSM 18323 / JCM 14033 / SH-6)	495
A0A1H8PVN4	A0A1H8PVN4_9EURY	Dihydrolipoamide dehydrogenase	SAMN04487948_102507	Halogranum amylolyticum	477
A0A4V1FZ15	A0A4V1FZ15_9EURY	NAD(P)/FAD-dependent oxidoreductase	FEJ81_03780	Natrinema versiforme	487
A0A1H3IEW7	A0A1H3IEW7_9EURY	Dihydrolipoamide dehydrogenase	SAMN05216564_10496	Halopenitus persicus	473
A0A0U5H270	A0A0U5H270_9EURY	Bis-gamma-glutamylcystine reductase	HHUB_1338	Halobacterium hubeiense	461
G0LG64	G0LG64_HALWC	Bis-gamma-glutamylcystine reductase	Hqrw_1115	Haloquadratum walsbyi (strain DSM 16854 / JCM 12705 / C23)	468
M0KKB5	M0KKB5_9EURY	Dihydrolipoamide dehydrogenase	C442_12156	Haloarcula amylolytica JCM 13557	469
M0L572	M0L572_HALJP	Dihydrolipoamide dehydrogenase	C444_15133	Haloarcula japonica DSM 6131	466
A0A482T5H8	A0A482T5H8_9EURY	NAD(P)/FAD-dependent oxidoreductase	ELS19_02170	Halogeometricum borinquense	467
U1NG10	U1NG10_9EURY	Pyruvate/2-oxoglutarate dehydrogena...	J07HQW2_02507	Haloquadratum walsbyi J07HQW2	468
A0A1V4C6S8	A0A1V4C6S8_9EURY	Pyridine nucleotide-disulfide oxido...	B4589_13265	Halolamina sp. CBA1230	474
A0A1I6G0Z3	A0A1I6G0Z3_9EURY	Dihydrolipoamide dehydrogenase	SAMN04488124_0688	Halogeometricum limi	469
U2YSB5	U2YSB5_9EURY	Dihydrolipoamide dehydrogenase	MBEHAL_0645	Halarchaeum acidiphilum MH1-52-1	464
A0A0B5H0G3	A0A0B5H0G3_9EURY	Pyridine nucleotide-disulfide oxido...	SG26_10930	Haloarcula sp. CBA1115	466
A0A151AK32	A0A151AK32_9EURY	Dihydrolipoyl dehydrogenase	lpdA_1 HAPAU_04350	Halalkalicoccus paucihalophilus	466
A0A4D6GQT7	A0A4D6GQT7_HALS9	Bis-gamma-glutamylcystine reductase	HBSAL_01615	Halobacterium salinarum (strain ATCC 33171 / DSM 3754 / JCM 8978 / NBRC 102687 / NCIMB 764 / 91-R6)	465
A0A1H6HX44	A0A1H6HX44_9EURY	Dihydrolipoamide dehydrogenase	SAMN05192561_101408	Halopenitus malekzadehii	473
A0A1N7GM53	A0A1N7GM53_9EURY	Dihydrolipoamide dehydrogenase	SAMN05421752_11370	Natronorubrum thiooxidans	467
M0MYF6	M0MYF6_9EURY	Pyridine nucleotide-disulfide oxido...	C450_16465	Halococcus salifodinae DSM 8989	484
A0A2R6DQF6	A0A2R6DQF6_9EURY	NAD(P)/FAD-dependent oxidoreductase	BRC68_00120	Halobacteriales archaeon QH_6_64_20	463
A0A2R6G1D2	A0A2R6G1D2_9EURY	NAD(P)/FAD-dependent oxidoreductase	BRC80_01915	Halobacteriales archaeon QH_9_66_26	483
A0A365T444	A0A365T444_9EURY	NAD(P)/FAD-dependent oxidoreductase	DMJ13_25140	halophilic archaeon	466
A0A4C2EIE6	A0A4C2EIE6_9EURY	Pyridine nucleotide-disulfide oxido...	Harman_10250	Haloarcula sp. MD-130	466
A0A2R6GYJ8	A0A2R6GYJ8_9EURY	NAD(P)/FAD-dependent oxidoreductase	BRC83_04745	Halobacteriales archaeon QS_1_68_17	468
A0A2R6IFJ9	A0A2R6IFJ9_9EURY	NAD(P)/FAD-dependent oxidoreductase	BRC92_08030	Halobacteriales archaeon QS_4_69_31	468
A0A3A6Q0R4	A0A3A6Q0R4_9EURY	NAD(P)/FAD-dependent oxidoreductase	DM826_03455	Halonotius sp. F13-13	470
A0A554MWP3	A0A554MWP3_9EURY	NAD(P)/FAD-dependent oxidoreductase	DP107_15485	Natronomonas sp. F16-60	466
A0A1I0PEW1	A0A1I0PEW1_9EURY	Dihydrolipoamide dehydrogenase	SAMN05216285_2496	Halopiger salifodinae	500
A0A2B7GUY4	A0A2B7GUY4_9EURY	Pyridine nucleotide-disulfide oxido...	CP556_10570	Natrinema sp. CBA1119	490
U1NIA7	U1NIA7_9EURY	Pyruvate/2-oxoglutarate dehydrogena...	J07HR59_00340	Halorubrum sp. J07HR59	466
U1MKY6	U1MKY6_9EURY	Pyruvate/2-oxoglutarate dehydrogena...	J07HQW1_00292	Haloquadratum walsbyi J07HQW1	468
A0A1G8Y677	A0A1G8Y677_9EURY	Dihydrolipoamide dehydrogenase	SAMN05216226_113101	Halovenus aranensis	469
A0A2R6HU40	A0A2R6HU40_9EURY	NAD(P)/FAD-dependent oxidoreductase	BRC91_02045	Halobacteriales archaeon QS_4_62_28	468
A0A2R6K5K6	A0A2R6K5K6_9EURY	NAD(P)/FAD-dependent oxidoreductase	BRD06_08500	Halobacteriales archaeon QS_9_67_15	468
M0N5K2	M0N5K2_9EURY	Pyridine nucleotide-disulfide oxido...	C451_13239	Halococcus thailandensis JCM 13552	469
A0A1I1E8W3	A0A1I1E8W3_9EURY	Dihydrolipoamide dehydrogenase	SAMN05444422_102273	Halobiforma haloterrestris	486
A0A2R6H6Z4	A0A2R6H6Z4_9EURY	NAD(P)/FAD-dependent oxidoreductase	BRC87_11320	Halobacteriales archaeon QS_4_66_20	470
B0R2S2	B0R2S2_HALS3	Bis-gamma-glutamylcystine reductase	OE_1260R	Halobacterium salinarum (strain ATCC 29341 / DSM 671 / R1)	465
A0A2R6EIG5	A0A2R6EIG5_9EURY	NAD(P)/FAD-dependent oxidoreductase	BRC82_08180	Halobacteriales archaeon QS_1_67_19	466
A0A2R6G6P0	A0A2R6G6P0_9EURY	NAD(P)/FAD-dependent oxidoreductase	BRC81_15875	Halobacteriales archaeon QS_1_68_20	472
A0A2R6L317	A0A2R6L317_9EURY	NAD(P)/FAD-dependent oxidoreductase	BRD11_02730	Halobacteriales archaeon SW_12_69_24	483
A0A256HVG0	A0A256HVG0_9EURY	Pyridine nucleotide-disulfide oxido...	DJ74_11840	Halorubrum sp. Ea8	467
M0DED5	M0DED5_9EURY	Dihydrolipoamide dehydrogenase	C472_14687	Halorubrum tebenquichense DSM 14210	464
U1MVC9	U1MVC9_9EURY	Pyruvate/2-oxoglutarate dehydrogena...	J07HX5_00201	halophilic archaeon J07HX5	505
A0A256I986	A0A256I986_9EURY	Pyridine nucleotide-disulfide oxido...	DJ73_09105	Halorubrum sp. Ea1	467
A0A329T899	A0A329T899_9EURY	NAD(P)/FAD-dependent oxidoreductase	DQW50_14055	Halorubrum sp. 48-1-W	468
A0A2R6KVF8	A0A2R6KVF8_9EURY	NAD(P)/FAD-dependent oxidoreductase	BRD09_03070	Halobacteriales archaeon SW_10_68_16	470
V4HF66	V4HF66_9EURY	Pyruvate/2-oxoglutarate dehydrogena...	K933_04811	Candidatus Halobonum tyrrellensis G22	500
A0A1I0P5Z0	A0A1I0P5Z0_9EURY	Dihydrolipoamide dehydrogenase	SAMN04487945_1407	Halobacterium jilantaiense	461
A0A1I4E493	A0A1I4E493_9EURY	Dihydrolipoamide dehydrogenase	SAMN04487950_1810	Halogranum rubrum	476
M0KR86	M0KR86_HALAR	Dihydrolipoamide dehydrogenase	C443_09847	Haloarcula argentinensis DSM 12282	466
V5TIV8	V5TIV8_HALHI	Pyridine nucleotide-disulfide oxido...	HISP_03165	Haloarcula hispanica N601	466
A0A2R6FUI0	A0A2R6FUI0_9EURY	NAD(P)/FAD-dependent oxidoreductase	BRC79_01210	Halobacteriales archaeon QH_8_67_27	468
A0A343TJZ1	A0A343TJZ1_9EURY	Dihydrolipoamide dehydrogenase	lpd AArcSl_1786	Halalkaliarchaeum desulfuricum	502
M0IW32	M0IW32_HALVA	Dihydrolipoamide dehydrogenase	C437_19132	Haloarcula vallismortis ATCC 29715	466
D2RZN8	D2RZN8_HALTV	Pyridine nucleotide-disulphide oxid...	Htur_3212	Haloterrigena turkmenica (strain ATCC 51198 / DSM 5511 / NCIMB 13204 / VKM B-1734) (Halococcus turkmenicus)	492
A0A421E0A5	A0A421E0A5_9EURY	NAD(P)/FAD-dependent oxidoreductase	DVK01_08965	Haloarcula sp. Atlit-120R	466
L0K1G5	L0K1G5_9EURY	Pyruvate/2-oxoglutarate dehydrogena...	Natoc_2182	Natronococcus occultus SP4	485
A0A5Q0UJS0	A0A5Q0UJS0_9EURY	Pyruvate/2-oxoglutarate dehydrogena...	lpd2 LC1Hm_0710	Halomicrobium sp. LC1Hm	473
V4YAF7	V4YAF7_9ARCH	Pyruvate/2-oxoglutarate dehydrogena...	A07HR60_00915	uncultured archaeon A07HR60	466
D8J8L5	D8J8L5_HALJB	Pyridine nucleotide-disulfide oxido...	HacjB3_14400, C497_09633	Halalkalicoccus jeotgali (strain DSM 18796 / CECT 7217 / JCM 14584 / KCTC 4019 / B3)	466
A0A2R6LXW9	A0A2R6LXW9_9EURY	NAD(P)/FAD-dependent oxidoreductase	BRD12_08985	Halobacteriales archaeon SW_12_67_38	483
A0A238VK60	A0A238VK60_HALVU	Dihydrolipoamide dehydrogenase	SAMN06264855_10343	Halorubrum vacuolatum (Natronobacterium vacuolatum)	470
Q5UXD9	Q5UXD9_HALMA	Dihydrolipoamide dehydrogenase	lpdA1 rrnAC3381, E6P14_18395	Haloarcula marismortui (strain ATCC 43049 / DSM 3752 / JCM 8966 / VKM B-1809) (Halobacterium marismortui)	466
U1PYG0	U1PYG0_9EURY	Pyruvate/2-oxoglutarate dehydrogena...	J07HQX50_00154	Haloquadratum sp. J07HQX50	380
A0A2R6M9T3	A0A2R6M9T3_9EURY	NAD(P)/FAD-dependent oxidoreductase	BRD19_02790	Halobacteriales archaeon SW_7_65_23	470
M0GVH4	M0GVH4_9EURY	Pyruvate/2-oxoglutarate dehydrogena...	C455_16820	Haloferax larsenii JCM 13917	465
A0A518S933	A0A518S933_9EURY	NAD(P)/FAD-dependent oxidoreductase	FQU85_02820	Salarchaeum sp. JOR-1	461
A0A5N1L796	A0A5N1L796_9EURY	NAD(P)/FAD-dependent oxidoreductase	Har1130_11785	Haloarcula sp. CBA1130	466
E4NTB8	E4NTB8_HALBP	Pyruvate/2-oxoglutarate dehydrogena...	Hbor_26630, C499_15125	Halogeometricum borinquense (strain ATCC 700274 / DSM 11551 / JCM 10706 / PR3)	467
A0A1H6TIV5	A0A1H6TIV5_9EURY	Dihydrolipoamide dehydrogenase	halTADL_2087, SAMN05444271_10848	Halohasta litchfieldiae	467
M0LUZ0	M0LUZ0_9EURY	Dihydrolipoyl dehydrogenase	C445_01961, CHINAEXTREME_07600	Halobiforma lacisalsi AJ5	482
A0A1H1DN85	A0A1H1DN85_9EURY	Dihydrolipoamide dehydrogenase	DWB78_06440, SAMN05216278_2486	Halopelagius longus	469
F7PMB9	F7PMB9_9EURY	Dihydrolipoamide dehydrogenase	HLRTI_002505, HTIA_0745	Halorhabdus tiamatea SARL4B	466
A0A4D6KFW5	A0A4D6KFW5_9EURY	NAD(P)/FAD-dependent oxidoreductase	E5139_11470, GBQ70_11465	Halomicrobium mukohataei	473
E7QU03	E7QU03_9EURY	Dihydrolipoamide dehydrogenase	SAMN05444342_2489, ZOD2009_11415	Haladaptatus paucihalophilus DX253	482
A0A3R7GM10	A0A3R7GM10_9EURY	Dihydrolipoamide dehydrogenase	ATJ93_1367	Halopiger aswanensis	506
A0A2R6GMM8	A0A2R6GMM8_9EURY	NAD(P)/FAD-dependent oxidoreductase	BRC88_03940	Halobacteriales archaeon QS_4_69_225	467
M0D4Y3	M0D4Y3_9EURY	Pyruvate/2-oxoglutarate dehydrogena...	C474_12791	Halogeometricum pallidum JCM 14848	468
A0A3N6M3J5	A0A3N6M3J5_9EURY	NAD(P)/FAD-dependent oxidoreductase	EA472_21940	Natrarchaeobius chitinivorans	479
A0A1H2QU04	A0A1H2QU04_HALVA	Dihydrolipoamide dehydrogenase	SAMN05443574_101369	Haloarcula vallismortis (Halobacterium vallismortis)	466
M0M3F6	M0M3F6_9EURY	Pyridine nucleotide-disulfide oxido...	C447_05283	Halococcus hamelinensis 100A6	478
A0A1G9XNM3	A0A1G9XNM3_9EURY	Dihydrolipoamide dehydrogenase	SAMN05192554_11158	Haloarchaeobius iranensis	468
A0A2R6M3H2	A0A2R6M3H2_9EURY	NAD(P)/FAD-dependent oxidoreductase	BRD15_06710	Halobacteriales archaeon SW_6_65_15	533
G0HUI5	G0HUI5_HALHT	Dihydrolipoamide dehydrogenase	pdhD2 HAH_0613	Haloarcula hispanica (strain ATCC 33960 / DSM 4426 / JCM 8911 / NBRC 102182 / NCIMB 2187 / VKM B-1755)	466
M0MC86	M0MC86_9EURY	Pyridine nucleotide-disulfide oxido...	C449_15297	Halococcus saccharolyticus DSM 5350	485
A0A1I6G993	A0A1I6G993_9EURY	Dihydrolipoamide dehydrogenase	SAMN04487947_0772	Halogeometricum rufum	467
A0A2R6JAB8	A0A2R6JAB8_9EURY	NAD(P)/FAD-dependent oxidoreductase	BRC98_01475	Halobacteriales archaeon QS_7_68_65	480
A0A2R6HJE2	A0A2R6HJE2_9EURY	NAD(P)/FAD-dependent oxidoreductase	BRC84_06515	Halobacteriales archaeon QS_1_68_44	471
A0A2R6IX96	A0A2R6IX96_9EURY	NAD(P)/FAD-dependent oxidoreductase	BRC95_02565	Halobacteriales archaeon QS_5_68_33	474
J3JHB2	J3JHB2_9EURY	Pyruvate/2-oxoglutarate dehydrogena...	HSB1_14420	Halogranum salarium B-1	476
A0A2R6DW44	A0A2R6DW44_9EURY	NAD(P)/FAD-dependent oxidoreductase	BRC60_08950	Halobacteriales archaeon QH_1_68_42	474
A0A2R6DF24	A0A2R6DF24_9EURY	NAD(P)/FAD-dependent oxidoreductase	BRC63_04035	Halobacteriales archaeon QH_10_70_21	472
A0A256H5L0	A0A256H5L0_9EURY	Pyridine nucleotide-disulfide oxido...	DJ75_17160	Halorubrum sp. Eb13	467
A0A3M9K314	A0A3M9K314_9EURY	NAD(P)/FAD-dependent oxidoreductase	Hrr1229_05850	Halorubrum sp. CBA1229	467
A0A0N9N7W4	A0A0N9N7W4_9EURY	Dihydrolipoamide dehydrogenase	lpdA1 HLASA_0242	Halanaeroarchaeum sulfurireducens	466
A0A2R6L065	A0A2R6L065_9EURY	NAD(P)/FAD-dependent oxidoreductase	BRD08_10130	Halobacteriales archaeon SW_10_66_29	414
A0A544QSI4	A0A544QSI4_9EURY	NAD(P)/FAD-dependent oxidoreductase	EWF95_05680	Halonotius roseus	466
A0A5J5LBW2	A0A5J5LBW2_9EURY	NAD(P)/FAD-dependent oxidoreductase	Har1129_11885	Haloarcula sp. CBA1129	466
M0K814	M0K814_9EURY	Dihydrolipoamide dehydrogenase	C435_10119	Haloarcula californiae ATCC 33799	466
A0A063ZNA1	A0A063ZNA1_9EURY	Pyridine nucleotide-disulfide oxido...	EL22_21310	Halostagnicola sp. A56	491
A0A3R7IU14	A0A3R7IU14_9EURY	NAD(P)/FAD-dependent oxidoreductase	DVK00_10485	Haloarcula sp. Atlit-47R	466
A0A2R6LP17	A0A2R6LP17_9EURY	NAD(P)/FAD-dependent oxidoreductase	BRD17_08155	Halobacteriales archaeon SW_7_68_16	469
A0A1I6PSV3	A0A1I6PSV3_9EURY	Dihydrolipoamide dehydrogenase	SAMN04488556_0764	Halostagnicola kamekurae	491
A0A2R6KAT7	A0A2R6KAT7_9EURY	NAD(P)/FAD-dependent oxidoreductase	BRD03_11650	Halobacteriales archaeon QS_9_68_17	466
A0A0W1S2R6	A0A0W1S2R6_9EURY	Pyridine nucleotide-disulfide oxido...	AUR66_00205	Haloferax sp. SB29	464
A0A2R6N2U5	A0A2R6N2U5_9EURY	NAD(P)/FAD-dependent oxidoreductase	BRD21_09420	Halobacteriales archaeon SW_8_66_22	394
C7P3W1	C7P3W1_HALMD	Pyridine nucleotide-disulphide oxid...	Hmuk_1669	Halomicrobium mukohataei (strain ATCC 700874 / DSM 12286 / JCM 9738 / NCIMB 13541) (Haloarcula mukohataei)	473
M0C8M0	M0C8M0_9EURY	Pyridine nucleotide-disulfide oxido...	C477_07843	Haloterrigena salina JCM 13891	535

## Sheet: EanA-over 40% identity
Entry	Protein name	Species
A0A099SZA6	Methyltransferase	Methanococcoides methylutens
A0A139CA46	Methyltransferase	Methanohalophilus sp. T328-1
A0A139CLB3	Methyltransferase	Methanolobus sp. T82-4
A0A139CW07	Methyltransferase	Methanohalophilus sp. T328-1
A0A1B8WZE1	Dimethylhistidine N-methyltransferase	Methanohalophilus sp. DAL1
A0A1D2UYQ2	Methyltransferase	Methanohalophilus sp. 2-Gbenrich
A0A1H9Y2Q2	L-histidine Nalpha-methyltransferase	Methanococcoides vulcani
A0A1I4TIG7	L-histidine Nalpha-methyltransferase	Methanolobus profundi
A0A1L3Q241	Dimethylhistidine N-methyltransferase	Methanohalophilus halophilus
A0A1V6KAZ6	Methyltransf_33 domain-containing protein	Euryarchaeota archaeon ADurb.Bin009
A0A285F4P7	L-histidine N-alpha-methyltransferase	Methanohalophilus euhalobius
A0A315BA76	L-histidine N Alpha)-methyltransferase	Methanohalophilus euhalobius
A0A3M9LL17	L-histidine N Alpha)-methyltransferase	Methanohalophilus sp. RSK
A0A427UBF5	Methyltransferase	Methanohalophilus sp.
A0A498H938	Methyltransferase	Methanohalophilus sp. WG1-DM
A0A4E0QSE9	L-histidine N Alpha)-methyltransferase	Methanolobus sp. SY-01
D5E7V4	Methyltransferase	Methanohalophilus mahii
F7XLR5	Methyltransferase	Methanosalsum zhilinae

## Sheet: EanB-over 50% identity
Entry	Protein name	Species
A0A099SZY0	Sulfurtransferase	Methanococcoides methylutens
A0A139CA57	Sulfurtransferase	Methanohalophilus sp. T328-1
A0A139CLI8	Rhodanese domain protein	Methanolobus sp. T82-4
A0A139CUE0	Thiosulfate/3-mercaptopyruvate sulfurtransferase	Methanohalophilus sp. T328-1
A0A139CW60	Thiosulfate/3-mercaptopyruvate sulfurtransferase	Methanohalophilus sp. T328-1
A0A1B8WZ05	Sulfurtransferase	Methanohalophilus sp. DAL1
A0A1D2UYR5	Sulfurtransferase	Methanohalophilus sp. 2-GBen…
A0A1H9Y2P3	Sulfurtransferase	Methanococcoides vulcani
A0A1I4TI04	Sulfurtransferase	Methanolobus profundi
A0A1L3Q205	Sulfurtransferase	Methanohalophilus halophilus
A0A1Q9NWF6	Thiosulfate sulfurtransferase YnjE	Candidatus Heimdallarchaeota…
A0A285F4T9	Sulfurtransferase	Methanohalophilus euhalobius
A0A3M9LNE3	Sulfurtransferase	Methanohalophilus sp. RSK
A0A3R9ELJ5	Sulfurtransferase	Methanohalophilus sp.
A0A3R9L6D3	Sulfurtransferase	Methanohalophilus sp.
A0A498HBA3	Sulfurtransferase	Methanohalophilus sp. WG1-DM
A0A4E0PY96	Thiosulfate sulfurtransferase	Methanolobus sp. SY-01
D5E7V3	Sulfurtransferase	Methanohalophilus mahii
F7XLZ5	Sulfurtransferase	Methanosalsum zhilinae

## Sheet: IPR014186-FghA
Phylum/Superphylum	Entry	Entry name		Protein names	Gene names	Organism	Length
DPANN	A0A2G9LWF9	A0A2G9LWF9_9ARCH		S-formylglutathione hydrolase	fghA COV94_00740	Candidatus Woesearchaeota archaeon CG11_big_fil_rev_8_21_14_0_20_57_5	241
Euryarchaeota	A0A2D6VT23	A0A2D6VT23_9EURY		S-formylglutathione hydrolase	fghA CL959_02725	Euryarchaeota archaeon	280
Euryarchaeota	A0A2E1QC60	A0A2E1QC60_9EURY		S-formylglutathione hydrolase	fghA CMA31_00135	Euryarchaeota archaeon	276
Euryarchaeota	A0A5J5FG47	A0A5J5FG47_9EURY		Alpha/beta hydrolase	F6Q11_02055	Thermoplasma sp.	320
TACK	A0A2U9IGH7	A0A2U9IGH7_9CREN		Esterase	DFR85_11695	Acidianus brierleyi	319
TACK	F4B8R4	F4B8R4_ACIHW		Putative esterase	Ahos_0898	Acidianus hospitalis (strain W1)	320
TACK	A0A1W6K0I1	A0A1W6K0I1_9CREN		Esterase	B6F84_08340	Acidianus manzaensis	322
TACK	A0A2U9IMZ3	A0A2U9IMZ3_9CREN		Esterase	DFR86_07350	Acidianus sulfidivorans JP7	322
TACK	A0A031LMV3	A0A031LMV3_9CREN		Esterase	CM19_08475	Candidatus Acidianus copahuensis	319
TACK	W7KU62	W7KU62_9CREN		Esterase	ASUL_07404	Candidatus Aramenus sulfurataquae	324
TACK	A0A0F2LKR3	A0A0F2LKR3_9CREN		Esterase	TQ35_08940	Candidatus Aramenus sulfurataquae	249
TACK	F4G204	F4G204_METCR		Putative esterase	Mcup_0788	Metallosphaera cuprina (strain Ar-4)	319
TACK	H2C7J9	H2C7J9_9CREN		Putative esterase	MetMK1DRAFT_00025480	Metallosphaera yellowstonensis MK1	332
TACK	D0KQG0	D0KQG0_SACS9		Putative esterase	Ssol_0771	Saccharolobus solfataricus (strain 98/2) (Sulfolobus solfataricus)	320
TACK	Q97UM5	Q97UM5_SACS2		Uncharacterized protein	SSO2979	Saccharolobus solfataricus (strain ATCC 35092 / DSM 1617 / JCM 11322 / P2) (Sulfolobus solfataricus)	320
TACK	A0A0E3KBL6	A0A0E3KBL6_SACSO		Esterase	SSOP1_3079, SULA_0763, SULB_0765, SULC_0763, SULG_03895	Saccharolobus solfataricus (Sulfolobus solfataricus)	320
TACK	A0A0U2NAC1	A0A0U2NAC1_9CREN		Esterase	ATY89_05675, ATZ20_08700	Sulfolobus acidocaldarius	319
TACK	Q4JCD5	Q4JCD5_SULAC		Conserved Archaeal esterase	Saci_0120	Sulfolobus acidocaldarius (strain ATCC 33909 / DSM 639 / JCM 8929 / NBRC 15157 / NCIMB 11770)	321
TACK	M1J2H2	M1J2H2_9CREN		Esterase	SacN8_00570	Sulfolobus acidocaldarius N8	319
TACK	M1J988	M1J988_9CREN		Esterase	SacRon12I_00570	Sulfolobus acidocaldarius Ron12/I	319
TACK	F0NLG3	F0NLG3_SULIH		Putative esterase	SiH_2314	Sulfolobus islandicus (strain HVE10/4)	320
TACK	D2PGF3	D2PGF3_SULID		Putative esterase	LD85_2678	Sulfolobus islandicus (strain L.D.8.5 / Lassen #2)	320
TACK	C3ML97	C3ML97_SULIL		Putative esterase	LS215_2545	Sulfolobus islandicus (strain L.S.2.15 / Lassen #1)	320
TACK	C3MSF8	C3MSF8_SULIM		Putative esterase	M1425_2372	Sulfolobus islandicus (strain M.14.25 / Kamchatka #1)	320
TACK	C3N249	C3N249_SULIA		Putative esterase	M1627_2450	Sulfolobus islandicus (strain M.16.27)	320
TACK	C4KL96	C4KL96_SULIK		Putative esterase	M164_2379	Sulfolobus islandicus (strain M.16.4 / Kamchatka #3)	320
TACK	F0NCU0	F0NCU0_SULIR		Putative esterase	SiRe_2262	Sulfolobus islandicus (strain REY15A)	320
TACK	C3NAG0	C3NAG0_SULIY		Putative esterase	YG5714_2519	Sulfolobus islandicus (strain Y.G.57.14 / Yellowstone #1)	320
TACK	C3NL42	C3NL42_SULIN		Putative esterase	YN1551_0387	Sulfolobus islandicus (strain Y.N.15.51 / Yellowstone #2)	320
TACK	M9UHF0	M9UHF0_SULIS		Esterase	SiL_2222	Sulfolobus islandicus LAL14/1	320
TACK	A0A1C8ZXD4	A0A1C8ZXD4_9CREN		Esterase	BFU36_06785	Sulfolobus sp. A20	302
TACK	A0A550D2X3	A0A550D2X3_9CREN		Esterase	DJ522_05485	Sulfolobus sp. F3	319
TACK	A0A510DYA3	A0A510DYA3_9CREN		Uncharacterized protein	IC006_2547	Sulfolobus sp. JCM 16833	321
TACK	A0A510E6A5	A0A510E6A5_9CREN		Uncharacterized protein	IC007_2561	Sulfolobus sp. JCM 16834	321
TACK	A0A2T9WRY7	A0A2T9WRY7_9CREN		Esterase	DDW09_02100	Sulfolobus sp. SCGC AB-777_L09	325
TACK	Q96Z02	Q96Z02_SULTO		Uncharacterized protein	ST2026 STK_20260	Sulfurisphaera tokodaii (strain DSM 16993 / JCM 10545 / NBRC 100140 / 7) (Sulfolobus tokodaii)	322
	A0A482REI3	A0A482REI3_9ARCH		Uncharacterized protein	EON67_03215	archaeon	132	fragment
	A0A482SBE1	A0A482SBE1_9ARCH		Uncharacterized protein	EON65_47260	archaeon	124	fragment
	A0A482S611	A0A482S611_9ARCH		Uncharacterized protein	EON65_47275	archaeon	79	fragment
	A0A482S566	A0A482S566_9ARCH		Uncharacterized protein	EON65_47270	archaeon	74	fragment

## Sheet: IPR040657-GshB-like
Phyum	Entry	Entry name		Protein names	Gene names	Organism	Length	GshA-like homolog also present?
Euryarchaeota	A0A1D3L280	A0A1D3L280_9EURY		Glutathione biosynthesis bifunction...	gshAB MCBB_1118	Methanobacterium congolense	329	gshA MCBB_1117
Euryarchaeota	F6D4S0	F6D4S0_METPW		Glutathione synthase	MSWAN_1110	Methanobacterium paludis (strain DSM 25820 / JCM 18151 / SWAN1)	329	MSWAN_1111
Euryarchaeota	F0T6Y0	F0T6Y0_METLA		Glutathione synthase	Metbo_1258	Methanobacterium lacus (strain AL-21)	328	Metbo_1259
Euryarchaeota	A0A2A2HA36	A0A2A2HA36_METBR		Carboxylate--amine ligase	ASJ80_16155	Methanobacterium bryantii	328	ASJ80_16160
Euryarchaeota	A0A1D2WD82	A0A1D2WD82_9EURY		Carboxylate--amine ligase	A9507_04370	Methanobacterium sp. A39	328	A9507_04365
Euryarchaeota	K2R2X3	K2R2X3_METFP		Glutathione synthase	A994_07641	Methanobacterium formicicum (strain DSM 3637 / PP1)	328	A994_07646

## Sheet: IPR012336-Trx-like
SUID	BRENDA ID	CAZY Name	Class	Description	EC	Family	Gene Name	Genus	GO Term	HMP Body Site	HMP Oxygen	InterPro (Domain)	InterPro (Family)	InterPro (Homologous Superfamily)	InterPro (Other)	KEGG ID	Kingdom	name	NCBI IDs	Order	Organism	P01 gDNA	PATRIC ID	PDB	PFAM	Phylum	Query IDs	selected	Sequence Length	Sequence Source	Sequence Status	shared name	Species	STRING ID	Superkingdom	Swissprot Description	Taxonomy ID	UniProt Annotation Status
354395	None	None	NA	Thioredoxin	None	NA	HeimAB125_15060	NA	0009055 electron transfer activity|0015035 protein disulfide oxidoreductase activity	None	None	IPR002109|IPR004096|IPR012336	None	IPR024096|IPR036249	None	None	NA	A0A1Q9PBY9	GI:1129864495|EMBL-CDS:OLS31823.1	NA	Candidatus Heimdallarchaeota archaeon AB_125.	FALSE	None	None	PF02830|PF13192	(Asgard) Candidatus Heimdallarchaeota	A0A1Q9PBY9	FALSE	530	USER	complete	A0A1Q9PBY9	Candidatus Heimdallarchaeota archaeon AB_125	None	Archaea	NA	1841596	TrEMBL
354396	None	None	NA	Thioredoxin-like_fold domain-containing protein	None	NA	HeimAB125_10620	NA	0009055 electron transfer activity	None	None	IPR012336	None	IPR036249	IPR011767	None	NA	A0A1Q9PDM6	GI:1129864982|EMBL-CDS:OLS32266.1	NA	Candidatus Heimdallarchaeota archaeon AB_125.	FALSE	None	None	PF13192	(Asgard) Candidatus Heimdallarchaeota	A0A1Q9PDM6	FALSE	79	USER	complete	A0A1Q9PDM6	Candidatus Heimdallarchaeota archaeon AB_125	None	Archaea	NA	1841596	TrEMBL
354385	None	None	NA	Thioredoxin-like_fold domain-containing protein	None	NA	HeimC2_43480	NA	None	None	None	IPR012336	None	IPR036249	None	None	NA	A0A1Q9NAD5	GI:1129851014|EMBL-CDS:OLS19024.1	NA	Candidatus Heimdallarchaeota archaeon LC_2.	FALSE	None	None	PF13192	(Asgard) Candidatus Heimdallarchaeota	A0A1Q9NAD5	FALSE	105	USER	complete	A0A1Q9NAD5	Candidatus Heimdallarchaeota archaeon LC_2	None	Archaea	NA	1841597	TrEMBL
354386	None	None	NA	Thiol-disulfide oxidoreductase ResA	None	NA	HeimC2_41300	NA	None	None	None	IPR012336	None	IPR036249	None	None	NA	A0A1Q9NBK7	GI:1129851472|EMBL-CDS:OLS19450.1	NA	Candidatus Heimdallarchaeota archaeon LC_2.	FALSE	None	None	PF13905	(Asgard) Candidatus Heimdallarchaeota	A0A1Q9NBK7	FALSE	147	USER	complete	A0A1Q9NBK7	Candidatus Heimdallarchaeota archaeon LC_2	None	Archaea	NA	1841597	TrEMBL
354387	None	None	NA	Thiol-disulfide oxidoreductase ResA	None	NA	HeimC2_37320	NA	None	None	None	IPR012336	None	IPR036249	None	None	NA	A0A1Q9NEA5	GI:1129852469|EMBL-CDS:OLS20380.1	NA	Candidatus Heimdallarchaeota archaeon LC_2.	FALSE	None	None	PF13905	(Asgard) Candidatus Heimdallarchaeota	A0A1Q9NEA5	FALSE	216	USER	complete	A0A1Q9NEA5	Candidatus Heimdallarchaeota archaeon LC_2	None	Archaea	NA	1841597	TrEMBL
354389	None	None	NA	Thiol-disulfide oxidoreductase ResA	None	NA	HeimC2_15290	NA	None	None	None	IPR012336|IPR013766	None	IPR036249	None	None	NA	A0A1Q9NW12	GI:1129858663|EMBL-CDS:OLS26285.1	NA	Candidatus Heimdallarchaeota archaeon LC_2.	FALSE	None	None	PF13905	(Asgard) Candidatus Heimdallarchaeota	A0A1Q9NW12	FALSE	206	USER	complete	A0A1Q9NW12	Candidatus Heimdallarchaeota archaeon LC_2	None	Archaea	NA	1841597	TrEMBL
354391	None	None	NA	Thioredoxin	None	NA	HeimC2_12310	NA	0009055 electron transfer activity	None	None	IPR004096|IPR012336	None	IPR024096|IPR036249	IPR011767	None	NA	A0A1Q9NZE2	GI:1129859800|EMBL-CDS:OLS27391.1	NA	Candidatus Heimdallarchaeota archaeon LC_2.	FALSE	None	None	PF02830|PF13192	(Asgard) Candidatus Heimdallarchaeota	A0A1Q9NZE2	FALSE	497	USER	complete	A0A1Q9NZE2	Candidatus Heimdallarchaeota archaeon LC_2	None	Archaea	NA	1841597	TrEMBL
354390	None	None	NA	Na(+)/H(+) antiporter NhaA	None	NA	HeimC3_09170	NA	None	None	None	IPR012336|IPR013766	IPR004670	IPR023171|IPR036249	None	None	NA	A0A1Q9NW99	GI:1129858747|EMBL-CDS:OLS26367.1	NA	Candidatus Heimdallarchaeota archaeon LC_3.	FALSE	None	None	PF06965|PF13462	(Asgard) Candidatus Heimdallarchaeota	A0A1Q9NW99	FALSE	625	USER	complete	A0A1Q9NW99	Candidatus Heimdallarchaeota archaeon LC_3	None	Archaea	NA	1841598	TrEMBL
355378	None	None	NA	Thioredoxin-like_fold domain-containing protein	None	NA	DRP02_10650	NA	None	None	None	IPR012336	None	IPR036249	None	None	NA	A0A497R1E9	EMBL-CDS:RLI69397.1	NA	Candidatus Heimdallarchaeota archaeon.	FALSE	None	None	PF13192	(Asgard) Candidatus Heimdallarchaeota	A0A497R1E9	FALSE	90	USER	complete	A0A497R1E9	Candidatus Heimdallarchaeota archaeon	None	Archaea	NA	2026747	TrEMBL
355379	None	None	NA	Uncharacterized protein	None	NA	DRO91_05060	NA	0009055 electron transfer activity|0015035 protein disulfide oxidoreductase activity	None	None	IPR000014|IPR000700|IPR002109|IPR012336|IPR013767	None	IPR035965|IPR036249	IPR001610	None	NA	A0A497R5R1	EMBL-CDS:RLI71909.1	NA	Candidatus Heimdallarchaeota archaeon.	FALSE	None	None	PF00989|PF13192|PF13426	(Asgard) Candidatus Heimdallarchaeota	A0A497R5R1	FALSE	396	USER	fragment	A0A497R5R1	Candidatus Heimdallarchaeota archaeon	None	Archaea	NA	2026747	TrEMBL
355381	None	None	NA	Uncharacterized protein	None	NA	DRP02_05175	NA	0009055 electron transfer activity|0015035 protein disulfide oxidoreductase activity|0016772 transferase activity transferring phosphorus-containing groups	None	None	IPR000014|IPR000700|IPR002109|IPR003594|IPR004358|IPR005467|IPR012336|IPR013767	None	IPR035965|IPR036249|IPR036890	IPR001610	None	NA	A0A497R9K5	EMBL-CDS:RLI71298.1	NA	Candidatus Heimdallarchaeota archaeon.	FALSE	None	None	PF00989|PF02518|PF13192|PF13426	(Asgard) Candidatus Heimdallarchaeota	A0A497R9K5	FALSE	660	USER	complete	A0A497R9K5	Candidatus Heimdallarchaeota archaeon	None	Archaea	NA	2026747	TrEMBL
355382	None	None	NA	Uncharacterized protein	None	NA	DRO63_05380	NA	None	None	None	IPR004096|IPR012336	None	IPR024096|IPR036249	None	None	NA	A0A497RA16	EMBL-CDS:RLI67148.1|EMBL-CDS:RLI70737.1|EMBL-CDS:RLI72235.1	NA	Candidatus Heimdallarchaeota archaeon.	FALSE	None	None	PF02830|PF13192	(Asgard) Candidatus Heimdallarchaeota	A0A497RA16	FALSE	498	USER	complete	A0A497RA16	Candidatus Heimdallarchaeota archaeon	None	Archaea	NA	2026747	TrEMBL
355383	None	None	NA	Glutaredoxin	None	NA	DRP02_03435	NA	None	None	None	IPR012336	IPR011903	IPR036249	None	None	NA	A0A497RBF6	EMBL-CDS:RLI71882.1	NA	Candidatus Heimdallarchaeota archaeon.	FALSE	None	None	PF13192	(Asgard) Candidatus Heimdallarchaeota	A0A497RBF6	FALSE	216	USER	complete	A0A497RBF6	Candidatus Heimdallarchaeota archaeon	None	Archaea	NA	2026747	TrEMBL
355563	None	None	NA	Glutaredoxin	None	NA	E3J70_11865	NA	None	None	None	IPR012336	IPR011903	IPR036249	None	None	NA	A0A523TAK7	EMBL-CDS:TET27366.1	NA	Candidatus Heimdallarchaeota archaeon.	FALSE	None	None	PF13192	(Asgard) Candidatus Heimdallarchaeota	A0A523TAK7	FALSE	224	USER	complete	A0A523TAK7	Candidatus Heimdallarchaeota archaeon	None	Archaea	NA	2026747	TrEMBL
355564	None	None	NA	PAS domain S-box protein	None	NA	E3J70_01890	NA	None	None	None	IPR000014|IPR000700|IPR003594|IPR004358|IPR005467|IPR012336|IPR013767	None	IPR035965|IPR036249|IPR036890	None	None	NA	A0A523TNE5	EMBL-CDS:TET31491.1	NA	Candidatus Heimdallarchaeota archaeon.	FALSE	None	None	PF00989|PF02518|PF13192|PF13426	(Asgard) Candidatus Heimdallarchaeota	A0A523TNE5	FALSE	649	USER	complete	A0A523TNE5	Candidatus Heimdallarchaeota archaeon	None	Archaea	NA	2026747	TrEMBL
355565	None	None	NA	Uncharacterized protein	None	NA	E3J70_00825	NA	None	None	None	IPR004096|IPR012336	None	IPR024096|IPR036249	None	None	NA	A0A523TQM5	EMBL-CDS:TET32613.1	NA	Candidatus Heimdallarchaeota archaeon.	FALSE	None	None	PF02830|PF13192	(Asgard) Candidatus Heimdallarchaeota	A0A523TQM5	FALSE	497	USER	complete	A0A523TQM5	Candidatus Heimdallarchaeota archaeon	None	Archaea	NA	2026747	TrEMBL
355573	None	None	NA	Uncharacterized protein	None	NA	E3J43_05925	NA	None	None	None	IPR004096|IPR012336	None	IPR024096|IPR036249	None	None	NA	A0A523XDR7	EMBL-CDS:TET77405.1	NA	Candidatus Heimdallarchaeota archaeon.	FALSE	None	None	PF02830|PF13192	(Asgard) Candidatus Heimdallarchaeota	A0A523XDR7	FALSE	523	USER	complete	A0A523XDR7	Candidatus Heimdallarchaeota archaeon	None	Archaea	NA	2026747	TrEMBL
355574	None	None	NA	Glutaredoxin	None	NA	E3J43_03315	NA	None	None	None	IPR012336	None	IPR036249	None	None	NA	A0A523XJR7	EMBL-CDS:TET79538.1	NA	Candidatus Heimdallarchaeota archaeon.	FALSE	None	None	PF13192	(Asgard) Candidatus Heimdallarchaeota	A0A523XJR7	FALSE	58	USER	fragment	A0A523XJR7	Candidatus Heimdallarchaeota archaeon	None	Archaea	NA	2026747	TrEMBL
355575	None	None	NA	Glutaredoxin domain-containing protein	None	NA	E3J43_02415	NA	None	None	None	IPR002109|IPR012336	None	IPR036249	IPR011767	None	NA	A0A523XLU9	EMBL-CDS:TET80266.1	NA	Candidatus Heimdallarchaeota archaeon.	FALSE	None	None	PF13192	(Asgard) Candidatus Heimdallarchaeota	A0A523XLU9	FALSE	79	USER	complete	A0A523XLU9	Candidatus Heimdallarchaeota archaeon	None	Archaea	NA	2026747	TrEMBL
355577	None	None	NA	Uncharacterized protein	None	NA	EU523_01480	NA	None	None	None	IPR004096|IPR012336	None	IPR024096|IPR036249	None	None	NA	A0A524C7Q3	EMBL-CDS:TFF84632.1	NA	Candidatus Heimdallarchaeota archaeon.	FALSE	None	None	PF02830|PF13192	(Asgard) Candidatus Heimdallarchaeota	A0A524C7Q3	FALSE	497	USER	complete	A0A524C7Q3	Candidatus Heimdallarchaeota archaeon	None	Archaea	NA	2026747	TrEMBL
355578	None	None	NA	Thioredoxin-like_fold domain-containing protein	None	NA	EU523_00215	NA	None	None	None	IPR012336	None	IPR036249	None	None	NA	A0A524C9F1	EMBL-CDS:TFF85214.1	NA	Candidatus Heimdallarchaeota archaeon.	FALSE	None	None	PF13192	(Asgard) Candidatus Heimdallarchaeota	A0A524C9F1	FALSE	87	USER	complete	A0A524C9F1	Candidatus Heimdallarchaeota archaeon	None	Archaea	NA	2026747	TrEMBL
354989	None	None	NA	Redox-active disulfide protein 2	None	NA	CEE45_16095	NA	None	None	None	IPR012336	IPR005243	IPR036249	None	None	NA	A0A2U3CC29	EMBL-CDS:PWI46581.1	NA	Heimdallarchaeota archaeon (strain B3-JM-08)	FALSE	None	None	PF13192	(Asgard) Candidatus Heimdallarchaeota	A0A2U3CC29	FALSE	82	USER	complete	A0A2U3CC29	Candidatus Heimdallarchaeota archaeon B3_Heim	None	Archaea	NA	2012493	TrEMBL
354990	None	None	NA	Glutaredoxin	None	NA	CEE45_14380	NA	0009055 electron transfer activity|0015035 protein disulfide oxidoreductase activity	None	None	IPR002109|IPR012336	IPR011903	IPR036249	None	None	NA	A0A2U3CD01	EMBL-CDS:PWI46921.1	NA	Heimdallarchaeota archaeon (strain B3-JM-08)	FALSE	None	None	PF13192	(Asgard) Candidatus Heimdallarchaeota	A0A2U3CD01	FALSE	225	USER	complete	A0A2U3CD01	Candidatus Heimdallarchaeota archaeon B3_Heim	None	Archaea	NA	2012493	TrEMBL
354991	None	None	NA	Thioredoxin family protein	None	NA	CEE45_08090	NA	None	None	None	IPR012336	IPR005243	IPR036249	None	None	NA	A0A2U3CGG4	EMBL-CDS:PWI48114.1	NA	Heimdallarchaeota archaeon (strain B3-JM-08)	FALSE	None	None	PF13192	(Asgard) Candidatus Heimdallarchaeota	A0A2U3CGG4	FALSE	82	USER	complete	A0A2U3CGG4	Candidatus Heimdallarchaeota archaeon B3_Heim	None	Archaea	NA	2012493	TrEMBL
354992	None	None	NA	Uncharacterized protein	None	NA	CEE45_06000	NA	None	None	None	IPR004096|IPR012336	None	IPR024096|IPR036249	None	None	NA	A0A2U3CHT0	EMBL-CDS:PWI48593.1	NA	Heimdallarchaeota archaeon (strain B3-JM-08)	FALSE	None	None	PF02830|PF13192	(Asgard) Candidatus Heimdallarchaeota	A0A2U3CHT0	FALSE	529	USER	complete	A0A2U3CHT0	Candidatus Heimdallarchaeota archaeon B3_Heim	None	Archaea	NA	2012493	TrEMBL
354993	None	None	NA	Thioredoxin family protein	None	NA	CEE45_01985	NA	None	None	None	IPR012336	IPR005243	IPR036249	None	None	NA	A0A2U3CJX8	EMBL-CDS:PWI49327.1	NA	Heimdallarchaeota archaeon (strain B3-JM-08)	FALSE	None	None	PF13192	(Asgard) Candidatus Heimdallarchaeota	A0A2U3CJX8	FALSE	84	USER	complete	A0A2U3CJX8	Candidatus Heimdallarchaeota archaeon B3_Heim	None	Archaea	NA	2012493	TrEMBL
355636	None	None	NA	Thioredoxin-like_fold domain-containing protein	None	NA	CEE42_06260	NA	None	None	None	IPR012336	None	IPR036249	None	None	NA	A0A532TT94	EMBL-CDS:TKJ25898.1	NA	Candidatus Lokiarchaeota archaeon Loki_b31.	FALSE	None	None	PF13192	(Asgard) Candidatus Lokiarchaeota	A0A532TT94	FALSE	227	USER	complete	A0A532TT94	Candidatus Lokiarchaeota archaeon Loki_b31	None	Archaea	NA	2012490	TrEMBL
355637	None	None	NA	Thioredoxin-like_fold domain-containing protein	None	NA	CEE42_06265	NA	None	None	None	IPR012336	None	IPR036249	None	None	NA	A0A532TT97	EMBL-CDS:TKJ25899.1	NA	Candidatus Lokiarchaeota archaeon Loki_b31.	FALSE	None	None	PF13192	(Asgard) Candidatus Lokiarchaeota	A0A532TT97	FALSE	230	USER	complete	A0A532TT97	Candidatus Lokiarchaeota archaeon Loki_b31	None	Archaea	NA	2012490	TrEMBL
355634	None	None	NA	Thioredoxin-like_fold domain-containing protein	None	NA	CEE43_05540	NA	None	None	None	IPR012336	None	IPR036249	None	None	NA	A0A532TJ35	EMBL-CDS:TKJ22691.1	NA	Candidatus Lokiarchaeota archaeon Loki_b32.	FALSE	None	None	PF13192	(Asgard) Candidatus Lokiarchaeota	A0A532TJ35	FALSE	227	USER	complete	A0A532TJ35	Candidatus Lokiarchaeota archaeon Loki_b32	None	Archaea	NA	2012491	TrEMBL
355635	None	None	NA	Thioredoxin-like_fold domain-containing protein	None	NA	CEE43_05535	NA	None	None	None	IPR012336	None	IPR036249	IPR011767	None	NA	A0A532TJ85	EMBL-CDS:TKJ22690.1	NA	Candidatus Lokiarchaeota archaeon Loki_b32.	FALSE	None	None	PF13192	(Asgard) Candidatus Lokiarchaeota	A0A532TJ85	FALSE	234	USER	complete	A0A532TJ85	Candidatus Lokiarchaeota archaeon Loki_b32	None	Archaea	NA	2012491	TrEMBL
355375	None	None	NA	Thioredoxin domain-containing protein	None	NA	DRO88_12200	NA	0009055 electron transfer activity	None	None	IPR012336|IPR013766	None	IPR036249	IPR011767	None	NA	A0A497QBA9	EMBL-CDS:RLI62094.1	NA	Candidatus Lokiarchaeota archaeon.	FALSE	None	None	PF13192	(Asgard) Candidatus Lokiarchaeota	A0A497QBA9	FALSE	103	USER	complete	A0A497QBA9	Candidatus Lokiarchaeota archaeon	None	Archaea	NA	2053489	TrEMBL
355551	None	None	NA	Thioredoxin-like_fold domain-containing protein	None	NA	E3J90_13250	NA	None	None	None	IPR012336	None	IPR036249	None	None	NA	A0A523R7A3	EMBL-CDS:TES94114.1	NA	Candidatus Lokiarchaeota archaeon.	FALSE	None	None	PF13192	(Asgard) Candidatus Lokiarchaeota	A0A523R7A3	FALSE	227	USER	complete	A0A523R7A3	Candidatus Lokiarchaeota archaeon	None	Archaea	NA	2053489	TrEMBL
355552	None	None	NA	Thioredoxin-like_fold domain-containing protein	None	NA	E3J90_13245	NA	None	None	None	IPR012336	IPR008554	IPR036249	IPR011767	None	NA	A0A523R7A7	EMBL-CDS:TES94113.1	NA	Candidatus Lokiarchaeota archaeon.	FALSE	None	None	PF05768|PF13192	(Asgard) Candidatus Lokiarchaeota	A0A523R7A7	FALSE	230	USER	complete	A0A523R7A7	Candidatus Lokiarchaeota archaeon	None	Archaea	NA	2053489	TrEMBL
355553	None	None	NA	Thioredoxin-like_fold domain-containing protein	None	NA	E3J90_13255	NA	None	None	None	IPR012336	None	IPR036249	None	None	NA	A0A523R7F4	EMBL-CDS:TES94115.1	NA	Candidatus Lokiarchaeota archaeon.	FALSE	None	None	PF13192	(Asgard) Candidatus Lokiarchaeota	A0A523R7F4	FALSE	214	USER	complete	A0A523R7F4	Candidatus Lokiarchaeota archaeon	None	Archaea	NA	2053489	TrEMBL
355567	None	None	NA	Thioredoxin	None	NA	E3J52_08095	NA	None	None	None	IPR012336	None	IPR036249	None	None	NA	A0A523VVF5	EMBL-CDS:TET58579.1	NA	Candidatus Lokiarchaeota archaeon.	FALSE	None	None	PF13098	(Asgard) Candidatus Lokiarchaeota	A0A523VVF5	FALSE	99	USER	complete	A0A523VVF5	Candidatus Lokiarchaeota archaeon	None	Archaea	NA	2053489	TrEMBL
355568	None	None	NA	Glutaredoxin domain-containing protein	None	NA	E3J52_06255	NA	None	None	None	IPR002109|IPR012336	None	IPR036249	None	None	NA	A0A523VWX4	EMBL-CDS:TET59275.1	NA	Candidatus Lokiarchaeota archaeon.	FALSE	None	None	PF13192	(Asgard) Candidatus Lokiarchaeota	A0A523VWX4	FALSE	227	USER	complete	A0A523VWX4	Candidatus Lokiarchaeota archaeon	None	Archaea	NA	2053489	TrEMBL
355569	None	None	NA	Thioredoxin-like_fold domain-containing protein	None	NA	E3J52_06260	NA	None	None	None	IPR012336	None	IPR036249	IPR011767	None	NA	A0A523VWX8	EMBL-CDS:TET59276.1	NA	Candidatus Lokiarchaeota archaeon.	FALSE	None	None	PF13192	(Asgard) Candidatus Lokiarchaeota	A0A523VWX8	FALSE	234	USER	complete	A0A523VWX8	Candidatus Lokiarchaeota archaeon	None	Archaea	NA	2053489	TrEMBL
355579	None	None	NA	Thioredoxin-like_fold domain-containing protein	None	NA	EU517_00935	NA	None	None	None	IPR012336	None	IPR036249	None	None	NA	A0A524CBV5	EMBL-CDS:TFF86077.1	NA	Candidatus Lokiarchaeota archaeon.	FALSE	None	None	PF13192	(Asgard) Candidatus Lokiarchaeota	A0A524CBV5	FALSE	189	USER	complete	A0A524CBV5	Candidatus Lokiarchaeota archaeon	None	Archaea	NA	2053489	TrEMBL
355580	None	None	NA	Thioredoxin-like_fold domain-containing protein	None	NA	EU517_00930	NA	None	None	None	IPR012336	None	IPR036249	None	None	NA	A0A524CBZ2	EMBL-CDS:TFF86076.1	NA	Candidatus Lokiarchaeota archaeon.	FALSE	None	None	PF13192	(Asgard) Candidatus Lokiarchaeota	A0A524CBZ2	FALSE	227	USER	complete	A0A524CBZ2	Candidatus Lokiarchaeota archaeon	None	Archaea	NA	2053489	TrEMBL
355582	None	None	NA	Thioredoxin-like_fold domain-containing protein	None	NA	EU517_00260	NA	None	None	None	IPR012336	None	IPR036249	None	None	NA	A0A524CDD6	EMBL-CDS:TFF86599.1	NA	Candidatus Lokiarchaeota archaeon.	FALSE	None	None	PF13192	(Asgard) Candidatus Lokiarchaeota	A0A524CDD6	FALSE	212	USER	complete	A0A524CDD6	Candidatus Lokiarchaeota archaeon	None	Archaea	NA	2053489	TrEMBL
355583	None	None	NA	Thioredoxin-like_fold domain-containing protein	None	NA	EU517_00255	NA	None	None	None	IPR012336	None	IPR036249	None	None	NA	A0A524CDD8	EMBL-CDS:TFF86598.1	NA	Candidatus Lokiarchaeota archaeon.	FALSE	None	None	PF13192	(Asgard) Candidatus Lokiarchaeota	A0A524CDD8	FALSE	227	USER	complete	A0A524CDD8	Candidatus Lokiarchaeota archaeon	None	Archaea	NA	2053489	TrEMBL
355584	None	None	NA	Glutaredoxin domain-containing protein	None	NA	EU517_00250	NA	None	None	None	IPR002109|IPR012336	None	IPR036249	IPR011767	None	NA	A0A524CDI7	EMBL-CDS:TFF86597.1	NA	Candidatus Lokiarchaeota archaeon.	FALSE	None	None	PF13192	(Asgard) Candidatus Lokiarchaeota	A0A524CDI7	FALSE	234	USER	complete	A0A524CDI7	Candidatus Lokiarchaeota archaeon	None	Archaea	NA	2053489	TrEMBL
355589	None	None	NA	Uncharacterized protein	None	NA	EU543_00925	NA	None	None	None	IPR012336|IPR013766	None	IPR036249	None	None	NA	A0A524D155	EMBL-CDS:TFF94588.1	NA	Candidatus Lokiarchaeota archaeon.	FALSE	None	None	PF00085|PF13192	(Asgard) Candidatus Lokiarchaeota	A0A524D155	FALSE	230	USER	complete	A0A524D155	Candidatus Lokiarchaeota archaeon	None	Archaea	NA	2053489	TrEMBL
355590	None	None	NA	Thioredoxin-like_fold domain-containing protein	None	NA	EU543_00920	NA	None	None	None	IPR012336	None	IPR036249	None	None	NA	A0A524D1B9	EMBL-CDS:TFF94587.1	NA	Candidatus Lokiarchaeota archaeon.	FALSE	None	None	PF13192	(Asgard) Candidatus Lokiarchaeota	A0A524D1B9	FALSE	228	USER	complete	A0A524D1B9	Candidatus Lokiarchaeota archaeon	None	Archaea	NA	2053489	TrEMBL
355591	None	None	NA	Thioredoxin-like_fold domain-containing protein	None	NA	EU544_01640	NA	None	None	None	IPR012336	None	IPR036249	None	None	NA	A0A524D572	EMBL-CDS:TFF95957.1	NA	Candidatus Lokiarchaeota archaeon.	FALSE	None	None	PF13192	(Asgard) Candidatus Lokiarchaeota	A0A524D572	FALSE	154	USER	fragment	A0A524D572	Candidatus Lokiarchaeota archaeon	None	Archaea	NA	2053489	TrEMBL
355592	None	None	NA	Thioredoxin-like_fold domain-containing protein	None	NA	EU540_07105	NA	None	None	None	IPR012336	None	IPR036249	None	None	NA	A0A524DEB6	EMBL-CDS:TFF99190.1	NA	Candidatus Lokiarchaeota archaeon.	FALSE	None	None	PF13192	(Asgard) Candidatus Lokiarchaeota	A0A524DEB6	FALSE	230	USER	complete	A0A524DEB6	Candidatus Lokiarchaeota archaeon	None	Archaea	NA	2053489	TrEMBL
355593	None	None	NA	Glutaredoxin domain-containing protein	None	NA	EU540_07110	NA	None	None	None	IPR002109|IPR012336	None	IPR036249	None	None	NA	A0A524DEB7	EMBL-CDS:TFF99191.1	NA	Candidatus Lokiarchaeota archaeon.	FALSE	None	None	PF13192	(Asgard) Candidatus Lokiarchaeota	A0A524DEB7	FALSE	98	USER	complete	A0A524DEB7	Candidatus Lokiarchaeota archaeon	None	Archaea	NA	2053489	TrEMBL
355594	None	None	NA	Thioredoxin-like_fold domain-containing protein	None	NA	EU541_04580	NA	None	None	None	IPR012336	None	IPR036249	None	None	NA	A0A524DFC1	EMBL-CDS:TFF99550.1	NA	Candidatus Lokiarchaeota archaeon.	FALSE	None	None	PF13192	(Asgard) Candidatus Lokiarchaeota	A0A524DFC1	FALSE	220	USER	complete	A0A524DFC1	Candidatus Lokiarchaeota archaeon	None	Archaea	NA	2053489	TrEMBL
355595	None	None	NA	Uncharacterized protein	None	NA	EU541_04585	NA	None	None	None	IPR012336|IPR013766	None	IPR036249	None	None	NA	A0A524DFC8	EMBL-CDS:TFF99551.1	NA	Candidatus Lokiarchaeota archaeon.	FALSE	None	None	PF00085|PF13192	(Asgard) Candidatus Lokiarchaeota	A0A524DFC8	FALSE	230	USER	complete	A0A524DFC8	Candidatus Lokiarchaeota archaeon	None	Archaea	NA	2053489	TrEMBL
355596	None	None	NA	Thioredoxin-like_fold domain-containing protein	None	NA	EU542_00070	NA	None	None	None	IPR012336	None	IPR036249	None	None	NA	A0A524DSY9	EMBL-CDS:TFG03942.1	NA	Candidatus Lokiarchaeota archaeon.	FALSE	None	None	PF13192	(Asgard) Candidatus Lokiarchaeota	A0A524DSY9	FALSE	212	USER	complete	A0A524DSY9	Candidatus Lokiarchaeota archaeon	None	Archaea	NA	2053489	TrEMBL
355597	None	None	NA	Thioredoxin-like_fold domain-containing protein	None	NA	EU542_00065	NA	None	None	None	IPR012336	None	IPR036249	None	None	NA	A0A524DSZ0	EMBL-CDS:TFG03941.1	NA	Candidatus Lokiarchaeota archaeon.	FALSE	None	None	PF13192	(Asgard) Candidatus Lokiarchaeota	A0A524DSZ0	FALSE	227	USER	complete	A0A524DSZ0	Candidatus Lokiarchaeota archaeon	None	Archaea	NA	2053489	TrEMBL
355598	None	None	NA	Thioredoxin-like_fold domain-containing protein	None	NA	EU542_00060	NA	None	None	None	IPR012336	None	IPR036249	IPR011767	None	NA	A0A524DT15	EMBL-CDS:TFG03940.1	NA	Candidatus Lokiarchaeota archaeon.	FALSE	None	None	PF13192	(Asgard) Candidatus Lokiarchaeota	A0A524DT15	FALSE	230	USER	complete	A0A524DT15	Candidatus Lokiarchaeota archaeon	None	Archaea	NA	2053489	TrEMBL
355606	None	None	NA	Redoxin domain-containing protein	None	NA	EU535_01385	NA	None	None	None	IPR012336|IPR013766	None	IPR011042|IPR036249	IPR000033|IPR001258	None	NA	A0A524ERM0	EMBL-CDS:TFG15740.1	NA	Candidatus Lokiarchaeota archaeon.	FALSE	None	None	PF01436|PF13905	(Asgard) Candidatus Lokiarchaeota	A0A524ERM0	FALSE	502	USER	complete	A0A524ERM0	Candidatus Lokiarchaeota archaeon	None	Archaea	NA	2053489	TrEMBL
355607	None	None	NA	Thioredoxin family protein	None	NA	EU530_10920	NA	None	None	None	IPR012336	None	IPR036249	None	None	NA	A0A524EVT0	EMBL-CDS:TFG17222.1	NA	Candidatus Lokiarchaeota archaeon.	FALSE	None	None	PF13192	(Asgard) Candidatus Lokiarchaeota	A0A524EVT0	FALSE	89	USER	complete	A0A524EVT0	Candidatus Lokiarchaeota archaeon	None	Archaea	NA	2053489	TrEMBL
355608	None	None	NA	Uncharacterized protein	None	NA	EU531_00060	NA	None	None	None	IPR012336|IPR013766	None	IPR036249	None	None	NA	A0A524EZ48	EMBL-CDS:TFG18385.1	NA	Candidatus Lokiarchaeota archaeon.	FALSE	None	None	PF00085|PF13192	(Asgard) Candidatus Lokiarchaeota	A0A524EZ48	FALSE	227	USER	complete	A0A524EZ48	Candidatus Lokiarchaeota archaeon	None	Archaea	NA	2053489	TrEMBL
355609	None	None	NA	Thioredoxin-like_fold domain-containing protein	None	NA	EU531_00055	NA	None	None	None	IPR012336	None	IPR036249	IPR011767	None	NA	A0A524EZ52	EMBL-CDS:TFG18384.1	NA	Candidatus Lokiarchaeota archaeon.	FALSE	None	None	PF13192	(Asgard) Candidatus Lokiarchaeota	A0A524EZ52	FALSE	230	USER	complete	A0A524EZ52	Candidatus Lokiarchaeota archaeon	None	Archaea	NA	2053489	TrEMBL
355610	None	None	NA	Thioredoxin-like_fold domain-containing protein	None	NA	EU531_00065	NA	None	None	None	IPR012336	None	IPR036249	None	None	NA	A0A524EZQ3	EMBL-CDS:TFG18386.1	NA	Candidatus Lokiarchaeota archaeon.	FALSE	None	None	PF13192	(Asgard) Candidatus Lokiarchaeota	A0A524EZQ3	FALSE	212	USER	complete	A0A524EZQ3	Candidatus Lokiarchaeota archaeon	None	Archaea	NA	2053489	TrEMBL
355611	None	None	NA	Thioredoxin-like_fold domain-containing protein	None	NA	EU529_03815	NA	None	None	None	IPR012336	None	IPR036249	None	None	NA	A0A524FGY0	EMBL-CDS:TFG24632.1	NA	Candidatus Lokiarchaeota archaeon.	FALSE	None	None	PF13192	(Asgard) Candidatus Lokiarchaeota	A0A524FGY0	FALSE	230	USER	complete	A0A524FGY0	Candidatus Lokiarchaeota archaeon	None	Archaea	NA	2053489	TrEMBL
355612	None	None	NA	Thioredoxin-like_fold domain-containing protein	None	NA	EU529_03810	NA	None	None	None	IPR012336	None	IPR036249	None	None	NA	A0A524FGY7	EMBL-CDS:TFG24631.1	NA	Candidatus Lokiarchaeota archaeon.	FALSE	None	None	PF13192	(Asgard) Candidatus Lokiarchaeota	A0A524FGY7	FALSE	229	USER	complete	A0A524FGY7	Candidatus Lokiarchaeota archaeon	None	Archaea	NA	2053489	TrEMBL
355615	None	None	NA	Thioredoxin-like_fold domain-containing protein	None	NA	EU532_03690	NA	None	None	None	IPR012336	None	IPR036249	None	None	NA	A0A524FUW0	EMBL-CDS:TFG29184.1	NA	Candidatus Lokiarchaeota archaeon.	FALSE	None	None	PF13192	(Asgard) Candidatus Lokiarchaeota	A0A524FUW0	FALSE	238	USER	complete	A0A524FUW0	Candidatus Lokiarchaeota archaeon	None	Archaea	NA	2053489	TrEMBL
355616	None	None	NA	Thioredoxin-like_fold domain-containing protein	None	NA	EU532_03685	NA	None	None	None	IPR012336	None	IPR036249	None	None	NA	A0A524FV85	EMBL-CDS:TFG29183.1	NA	Candidatus Lokiarchaeota archaeon.	FALSE	None	None	PF13192	(Asgard) Candidatus Lokiarchaeota	A0A524FV85	FALSE	231	USER	complete	A0A524FV85	Candidatus Lokiarchaeota archaeon	None	Archaea	NA	2053489	TrEMBL
355759	None	None	NA	Thioredoxin	None	NA	BAJALOKI2v1_380017	NA	None	None	None	IPR012336	None	IPR036249	None	None	NA	A0A5C9E7C8	EMBL-CDS:TXT58406.1	NA	Candidatus Lokiarchaeota archaeon.	FALSE	None	None	PF13192	(Asgard) Candidatus Lokiarchaeota	A0A5C9E7C8	FALSE	224	USER	complete	A0A5C9E7C8	Candidatus Lokiarchaeota archaeon	None	Archaea	NA	2053489	TrEMBL
355761	None	None	NA	Thioredoxin	None	NA	BAJALOKI2v1_380016	NA	None	None	None	IPR012336	None	IPR036249	None	None	NA	A0A5C9EE35	EMBL-CDS:TXT58405.1	NA	Candidatus Lokiarchaeota archaeon.	FALSE	None	None	PF13192	(Asgard) Candidatus Lokiarchaeota	A0A5C9EE35	FALSE	243	USER	complete	A0A5C9EE35	Candidatus Lokiarchaeota archaeon	None	Archaea	NA	2053489	TrEMBL
354384	None	None	NA	Glutaredoxin-like domain protein	None	NA	RBG13Loki_3017	NA	None	None	None	IPR012336	None	IPR036249	None	None	NA	A0A1Q9MUI1	GI:1129845192|EMBL-CDS:OLS13421.1	NA	Lokiarchaeota archaeon (strain CR_4)	FALSE	None	None	PF13192	(Asgard) Candidatus Lokiarchaeota	A0A1Q9MUI1	FALSE	232	USER	complete	A0A1Q9MUI1	Candidatus Lokiarchaeota archaeon CR_4	None	Archaea	NA	1849166	TrEMBL
353938	None	None	NA	Thioredoxin	None	NA	Lokiarch_50130	Lokiarchaeum	0009055 electron transfer activity	None	None	IPR012336	None	IPR036249	IPR011767	loki:Lokiarch_50130	NA	A0A0F8V7Q0	GI:816388306|EMBL-CDS:KKK40578.1	NA	Lokiarchaeum sp. (strain GC14_75)	FALSE	None	None	PF13192	(Asgard) Candidatus Lokiarchaeota	A0A0F8V7Q0	FALSE	246	USER	complete	A0A0F8V7Q0	Lokiarchaeum sp. GC14_75	None	Archaea	NA	1538547	TrEMBL
353939	None	None	NA	Thioredoxin	None	NA	Lokiarch_46440	Lokiarchaeum	None	None	None	IPR012336	None	IPR036249	None	loki:Lokiarch_46440	NA	A0A0F8V8Z8	GI:816388813|EMBL-CDS:KKK41023.1	NA	Lokiarchaeum sp. (strain GC14_75)	FALSE	None	None	PF13192	(Asgard) Candidatus Lokiarchaeota	A0A0F8V8Z8	FALSE	227	USER	complete	A0A0F8V8Z8	Lokiarchaeum sp. GC14_75	None	Archaea	NA	1538547	TrEMBL
353940	None	None	NA	Thioredoxin	None	NA	Lokiarch_50140	Lokiarchaeum	None	None	None	IPR012336	None	IPR036249	None	loki:Lokiarch_50140	NA	A0A0F8XEC5	GI:816388307|EMBL-CDS:KKK40579.1	NA	Lokiarchaeum sp. (strain GC14_75)	FALSE	None	None	PF13192	(Asgard) Candidatus Lokiarchaeota	A0A0F8XEC5	FALSE	227	USER	complete	A0A0F8XEC5	Lokiarchaeum sp. GC14_75	None	Archaea	NA	1538547	TrEMBL
353941	None	None	NA	Thioredoxin-domain protein	None	NA	Lokiarch_46450	Lokiarchaeum	0009055 electron transfer activity	None	None	IPR012336|IPR013766	None	IPR036249	IPR011767	loki:Lokiarch_46450	NA	A0A0F8XFR3	GI:816388814|EMBL-CDS:KKK41024.1	NA	Lokiarchaeum sp. (strain GC14_75)	FALSE	None	None	PF13192	(Asgard) Candidatus Lokiarchaeota	A0A0F8XFR3	FALSE	246	USER	complete	A0A0F8XFR3	Lokiarchaeum sp. GC14_75	None	Archaea	NA	1538547	TrEMBL
354388	None	None	NA	NADH dehydrogenase	1.6.99.3 {ECO:0000313|EMBL:OLS26078.1}	NA	ThorAB25_21740	NA	0009055 electron transfer activity|0003954 NADH dehydrogenase activity|0015035 protein disulfide oxidoreductase activity	None	None	IPR002109|IPR012336	IPR011903	IPR036249	None	None	NA	A0A1Q9NVF5	GI:1129858446|EMBL-CDS:OLS26078.1	NA	Candidatus Thorarchaeota archaeon AB_25.	FALSE	None	None	PF13192	(Asgard) Candidatus Thorarchaeota	A0A1Q9NVF5	FALSE	223	USER	complete	A0A1Q9NVF5	Candidatus Thorarchaeota archaeon AB_25	None	Archaea	NA	1837170	TrEMBL
354392	None	None	NA	Thioredoxin	None	NA	ThorAB25_09920	NA	0009055 electron transfer activity|0015035 protein disulfide oxidoreductase activity	None	None	IPR002109|IPR012336	None	IPR036249	None	None	NA	A0A1Q9P7Y8	GI:1129863010|EMBL-CDS:OLS30423.1	NA	Candidatus Thorarchaeota archaeon AB_25.	FALSE	None	None	PF13192	(Asgard) Candidatus Thorarchaeota	A0A1Q9P7Y8	FALSE	110	USER	complete	A0A1Q9P7Y8	Candidatus Thorarchaeota archaeon AB_25	None	Archaea	NA	1837170	TrEMBL
354393	None	None	NA	Thioredoxin-like_fold domain-containing protein	None	NA	ThorAB25_10000	NA	None	None	None	IPR012336	None	IPR036249	None	None	NA	A0A1Q9P851	GI:1129863018|EMBL-CDS:OLS30431.1	NA	Candidatus Thorarchaeota archaeon AB_25.	FALSE	None	None	PF13192	(Asgard) Candidatus Thorarchaeota	A0A1Q9P851	FALSE	100	USER	complete	A0A1Q9P851	Candidatus Thorarchaeota archaeon AB_25	None	Archaea	NA	1837170	TrEMBL
354394	None	None	NA	Thioredoxin-like_fold domain-containing protein	None	NA	ThorAB25_08320	NA	None	None	None	IPR012336	None	IPR036249	None	None	NA	A0A1Q9P915	GI:1129863261|EMBL-CDS:OLS30656.1	NA	Candidatus Thorarchaeota archaeon AB_25.	FALSE	None	None	PF13192	(Asgard) Candidatus Thorarchaeota	A0A1Q9P915	FALSE	109	USER	complete	A0A1Q9P915	Candidatus Thorarchaeota archaeon AB_25	None	Archaea	NA	1837170	TrEMBL
354085	None	None	NA	Glutaredoxin domain-containing protein	None	NA	AM325_03315	NA	0009055 electron transfer activity|0015035 protein disulfide oxidoreductase activity	None	None	IPR002109|IPR012336	None	IPR036249	None	None	NA	A0A135VCP3	GI:998170540|EMBL-CDS:KXH70406.1	NA	Candidatus Thorarchaeota archaeon SMTZ1-45.	FALSE	None	None	PF13192	(Asgard) Candidatus Thorarchaeota	A0A135VCP3	FALSE	116	USER	complete	A0A135VCP3	Candidatus Thorarchaeota archaeon SMTZ1-45	None	Archaea	NA	1706444	TrEMBL
354088	None	None	NA	Glutaredoxin domain-containing protein	None	NA	AM325_08135	NA	0009055 electron transfer activity|0015035 protein disulfide oxidoreductase activity	None	None	IPR002109|IPR012336	IPR011903	IPR036249	None	None	NA	A0A135VKF4	GI:998173473|EMBL-CDS:KXH73161.1	NA	Candidatus Thorarchaeota archaeon SMTZ1-45.	FALSE	None	None	PF13192	(Asgard) Candidatus Thorarchaeota	A0A135VKF4	FALSE	215	USER	complete	A0A135VKF4	Candidatus Thorarchaeota archaeon SMTZ1-45	None	Archaea	NA	1706444	TrEMBL
354089	None	None	NA	Glutaredoxin domain-containing protein	None	NA	AM325_13970	NA	0009055 electron transfer activity|0015035 protein disulfide oxidoreductase activity	None	None	IPR002109|IPR012336	None	IPR036249	None	None	NA	A0A135VKY7	GI:998173663|EMBL-CDS:KXH73345.1	NA	Candidatus Thorarchaeota archaeon SMTZ1-45.	FALSE	None	None	PF13192	(Asgard) Candidatus Thorarchaeota	A0A135VKY7	FALSE	110	USER	complete	A0A135VKY7	Candidatus Thorarchaeota archaeon SMTZ1-45	None	Archaea	NA	1706444	TrEMBL
354090	None	None	NA	Thioredoxin-like_fold domain-containing protein	None	NA	AM325_07930	NA	None	None	None	IPR012336	None	IPR036249	None	None	NA	A0A135VL81	GI:998173758|EMBL-CDS:KXH73437.1	NA	Candidatus Thorarchaeota archaeon SMTZ1-45.	FALSE	None	None	PF13192	(Asgard) Candidatus Thorarchaeota	A0A135VL81	FALSE	182	USER	complete	A0A135VL81	Candidatus Thorarchaeota archaeon SMTZ1-45	None	Archaea	NA	1706444	TrEMBL
354086	None	None	NA	Thioredoxin-like_fold domain-containing protein	None	NA	AM324_08165	NA	None	None	None	IPR012336	None	IPR036249	None	None	NA	A0A135VGF3	GI:998172005|EMBL-CDS:KXH71776.1	NA	Candidatus Thorarchaeota archaeon SMTZ1-83.	FALSE	None	None	PF13192	(Asgard) Candidatus Thorarchaeota	A0A135VGF3	FALSE	111	USER	complete	A0A135VGF3	Candidatus Thorarchaeota archaeon SMTZ1-83	None	Archaea	NA	1706445	TrEMBL
354092	None	None	NA	Thioredoxin-like_fold domain-containing protein	None	NA	AM324_13195	NA	None	None	None	IPR012336	None	IPR036249	None	None	NA	A0A135VWC2	GI:998177608|EMBL-CDS:KXH77003.1	NA	Candidatus Thorarchaeota archaeon SMTZ1-83.	FALSE	None	None	PF13192	(Asgard) Candidatus Thorarchaeota	A0A135VWC2	FALSE	112	USER	complete	A0A135VWC2	Candidatus Thorarchaeota archaeon SMTZ1-83	None	Archaea	NA	1706445	TrEMBL
354093	None	None	NA	Thioredoxin-like_fold domain-containing protein	None	NA	AM324_03845	NA	None	None	None	IPR012336	None	IPR036249	None	None	NA	A0A135VXN0	GI:998178108|EMBL-CDS:KXH77465.1	NA	Candidatus Thorarchaeota archaeon SMTZ1-83.	FALSE	None	None	PF13192	(Asgard) Candidatus Thorarchaeota	A0A135VXN0	FALSE	114	USER	complete	A0A135VXN0	Candidatus Thorarchaeota archaeon SMTZ1-83	None	Archaea	NA	1706445	TrEMBL
354094	None	None	NA	Glutaredoxin domain-containing protein	None	NA	AM324_12400	NA	0009055 electron transfer activity|0015035 protein disulfide oxidoreductase activity	None	None	IPR002109|IPR012336	IPR011903	IPR036249	None	None	NA	A0A135VYW0	GI:998178294|EMBL-CDS:KXH77642.1	NA	Candidatus Thorarchaeota archaeon SMTZ1-83.	FALSE	None	None	PF13192	(Asgard) Candidatus Thorarchaeota	A0A135VYW0	FALSE	215	USER	complete	A0A135VYW0	Candidatus Thorarchaeota archaeon SMTZ1-83	None	Archaea	NA	1706445	TrEMBL
354095	None	None	NA	Thioredoxin-like_fold domain-containing protein	None	NA	AM324_11870	NA	None	None	None	IPR012336	None	IPR036249	None	None	NA	A0A135VYW2	GI:998178537|EMBL-CDS:KXH77868.1	NA	Candidatus Thorarchaeota archaeon SMTZ1-83.	FALSE	None	None	PF13192	(Asgard) Candidatus Thorarchaeota	A0A135VYW2	FALSE	99	USER	complete	A0A135VYW2	Candidatus Thorarchaeota archaeon SMTZ1-83	None	Archaea	NA	1706445	TrEMBL
354087	None	None	NA	Thioredoxin-like_fold domain-containing protein	None	NA	AM326_10860	NA	None	None	None	IPR012336	None	IPR036249	None	None	NA	A0A135VK31	GI:998173307|EMBL-CDS:KXH73008.1	NA	Candidatus Thorarchaeota archaeon SMTZ-45.	FALSE	None	None	PF13192	(Asgard) Candidatus Thorarchaeota	A0A135VK31	FALSE	117	USER	complete	A0A135VK31	Candidatus Thorarchaeota archaeon SMTZ-45	None	Archaea	NA	1706443	TrEMBL
354091	None	None	NA	Glutaredoxin domain-containing protein	None	NA	AM326_07270	NA	0009055 electron transfer activity|0015035 protein disulfide oxidoreductase activity	None	None	IPR002109|IPR012336	None	IPR036249	None	None	NA	A0A135VUC1	GI:998176869|EMBL-CDS:KXH76325.1	NA	Candidatus Thorarchaeota archaeon SMTZ-45.	FALSE	None	None	PF13192	(Asgard) Candidatus Thorarchaeota	A0A135VUC1	FALSE	110	USER	complete	A0A135VUC1	Candidatus Thorarchaeota archaeon SMTZ-45	None	Archaea	NA	1706443	TrEMBL
355150	None	None	NA	Glutaredoxin	None	NA	C4K49_12630	NA	0009055 electron transfer activity|0015035 protein disulfide oxidoreductase activity	None	None	IPR002109|IPR012336	IPR011903	IPR036249	None	None	NA	A0A3L6J6Y6	EMBL-CDS:RDE10792.1	NA	Thorarchaeota archaeon (strain OWC)	FALSE	None	None	PF13192	(Asgard) Candidatus Thorarchaeota	A0A3L6J6Y6	FALSE	215	USER	complete	A0A3L6J6Y6	Candidatus Thorarchaeota archaeon	None	Archaea	NA	2053491	TrEMBL
355151	None	None	NA	Glutaredoxin	None	NA	C4K47_10090	NA	0009055 electron transfer activity|0015035 protein disulfide oxidoreductase activity	None	None	IPR002109|IPR012336	IPR011903	IPR036249	None	None	NA	A0A3L6J8X2	EMBL-CDS:RDE11288.1	NA	Thorarchaeota archaeon (strain OWC)	FALSE	None	None	PF13192	(Asgard) Candidatus Thorarchaeota	A0A3L6J8X2	FALSE	217	USER	complete	A0A3L6J8X2	Candidatus Thorarchaeota archaeon	None	Archaea	NA	2053491	TrEMBL
355152	None	None	NA	Glutaredoxin domain-containing protein	None	NA	C4K49_11475	NA	0009055 electron transfer activity|0015035 protein disulfide oxidoreductase activity	None	None	IPR002109|IPR012336	None	IPR036249	None	None	NA	A0A3L6J9M6	EMBL-CDS:RDE11649.1	NA	Thorarchaeota archaeon (strain OWC)	FALSE	None	None	PF13192	(Asgard) Candidatus Thorarchaeota	A0A3L6J9M6	FALSE	149	USER	complete	A0A3L6J9M6	Candidatus Thorarchaeota archaeon	None	Archaea	NA	2053491	TrEMBL
355153	None	None	NA	Thioredoxin	None	NA	C4K48_10170	NA	None	None	None	IPR012336	None	IPR036249	None	None	NA	A0A3L6JBB5	EMBL-CDS:RDE12277.1	NA	Thorarchaeota archaeon (strain OWC)	FALSE	None	None	PF13192	(Asgard) Candidatus Thorarchaeota	A0A3L6JBB5	FALSE	107	USER	complete	A0A3L6JBB5	Candidatus Thorarchaeota archaeon	None	Archaea	NA	2053491	TrEMBL
355154	None	None	NA	Thioredoxin-like_fold domain-containing protein	None	NA	C4K48_09660	NA	None	None	None	IPR012336	None	IPR036249	None	None	NA	A0A3L6JCD9	EMBL-CDS:RDE12745.1	NA	Thorarchaeota archaeon (strain OWC)	FALSE	None	None	PF13192	(Asgard) Candidatus Thorarchaeota	A0A3L6JCD9	FALSE	126	USER	complete	A0A3L6JCD9	Candidatus Thorarchaeota archaeon	None	Archaea	NA	2053491	TrEMBL
355155	None	None	NA	Thioredoxin-like_fold domain-containing protein	None	NA	C4K47_06985	NA	None	None	None	IPR012336	None	IPR036249	None	None	NA	A0A3L6JD84	EMBL-CDS:RDE12927.1	NA	Thorarchaeota archaeon (strain OWC)	FALSE	None	None	PF13192	(Asgard) Candidatus Thorarchaeota	A0A3L6JD84	FALSE	140	USER	complete	A0A3L6JD84	Candidatus Thorarchaeota archaeon	None	Archaea	NA	2053491	TrEMBL
355156	None	None	NA	Glutaredoxin	None	NA	C4K48_04475	NA	None	None	None	IPR012336	IPR011903	IPR036249	None	None	NA	A0A3L6JL72	EMBL-CDS:RDE15304.1	NA	Thorarchaeota archaeon (strain OWC)	FALSE	None	None	PF13192	(Asgard) Candidatus Thorarchaeota	A0A3L6JL72	FALSE	217	USER	complete	A0A3L6JL72	Candidatus Thorarchaeota archaeon	None	Archaea	NA	2053491	TrEMBL
355157	None	None	NA	Glutaredoxin domain-containing protein	None	NA	C4K47_02760	NA	0009055 electron transfer activity|0015035 protein disulfide oxidoreductase activity	None	None	IPR002109|IPR012336	None	IPR036249	None	None	NA	A0A3L6JLR2	EMBL-CDS:RDE15504.1	NA	Thorarchaeota archaeon (strain OWC)	FALSE	None	None	PF13192	(Asgard) Candidatus Thorarchaeota	A0A3L6JLR2	FALSE	129	USER	complete	A0A3L6JLR2	Candidatus Thorarchaeota archaeon	None	Archaea	NA	2053491	TrEMBL
355158	None	None	NA	Glutaredoxin domain-containing protein	None	NA	C4K49_02930	NA	0009055 electron transfer activity|0015035 protein disulfide oxidoreductase activity	None	None	IPR002109|IPR012336	None	IPR036249	None	None	NA	A0A3L6JQT7	EMBL-CDS:RDE17417.1	NA	Thorarchaeota archaeon (strain OWC)	FALSE	None	None	PF13192	(Asgard) Candidatus Thorarchaeota	A0A3L6JQT7	FALSE	129	USER	complete	A0A3L6JQT7	Candidatus Thorarchaeota archaeon	None	Archaea	NA	2053491	TrEMBL
355159	None	None	NA	Thioredoxin-like_fold domain-containing protein	None	NA	C4K49_00020	NA	None	None	None	IPR012336	None	IPR036249	None	None	NA	A0A3L6JUG7	EMBL-CDS:RDE17994.1	NA	Thorarchaeota archaeon (strain OWC)	FALSE	None	None	PF13192	(Asgard) Candidatus Thorarchaeota	A0A3L6JUG7	FALSE	99	USER	complete	A0A3L6JUG7	Candidatus Thorarchaeota archaeon	None	Archaea	NA	2053491	TrEMBL
355366	None	None	NA	Glutaredoxin	None	NA	DRO73_10745	NA	0009055 electron transfer activity|0015035 protein disulfide oxidoreductase activity	None	None	IPR002109|IPR012336	IPR011903	IPR036249	None	None	NA	A0A497P9D8	EMBL-CDS:RLI47907.1	NA	Thorarchaeota archaeon (strain OWC)	FALSE	None	None	PF13192	(Asgard) Candidatus Thorarchaeota	A0A497P9D8	FALSE	217	USER	complete	A0A497P9D8	Candidatus Thorarchaeota archaeon	None	Archaea	NA	2053491	TrEMBL
355367	None	None	NA	Thioredoxin-like_fold domain-containing protein	None	NA	DRO73_08605	NA	None	None	None	IPR012336	None	IPR036249	None	None	NA	A0A497PC13	EMBL-CDS:RLI48685.1|EMBL-CDS:RLI53982.1	NA	Thorarchaeota archaeon (strain OWC)	FALSE	None	None	PF13192	(Asgard) Candidatus Thorarchaeota	A0A497PC13	FALSE	101	USER	complete	A0A497PC13	Candidatus Thorarchaeota archaeon	None	Archaea	NA	2053491	TrEMBL
355368	None	None	NA	Thioredoxin-like_fold domain-containing protein	None	NA	DRO73_02585	NA	None	None	None	IPR012336	None	IPR036249	None	None	NA	A0A497PGD1	EMBL-CDS:RLI50599.1	NA	Thorarchaeota archaeon (strain OWC)	FALSE	None	None	PF13192	(Asgard) Candidatus Thorarchaeota	A0A497PGD1	FALSE	105	USER	complete	A0A497PGD1	Candidatus Thorarchaeota archaeon	None	Archaea	NA	2053491	TrEMBL
355369	None	None	NA	Glutaredoxin domain-containing protein	None	NA	DRO73_02625	NA	0009055 electron transfer activity|0015035 protein disulfide oxidoreductase activity	None	None	IPR002109|IPR012336	None	IPR036249	None	None	NA	A0A497PHY1	EMBL-CDS:RLI50607.1|EMBL-CDS:RLI62437.1	NA	Thorarchaeota archaeon (strain OWC)	FALSE	None	None	PF13192	(Asgard) Candidatus Thorarchaeota	A0A497PHY1	FALSE	104	USER	complete	A0A497PHY1	Candidatus Thorarchaeota archaeon	None	Archaea	NA	2053491	TrEMBL
355370	None	None	NA	Thioredoxin	None	NA	DRO87_11360	NA	None	None	None	IPR012336	IPR005243	IPR036249	None	None	NA	A0A497PSB0	EMBL-CDS:RLI53618.1|EMBL-CDS:RLI54604.1	NA	Thorarchaeota archaeon (strain OWC)	FALSE	None	None	PF13192	(Asgard) Candidatus Thorarchaeota	A0A497PSB0	FALSE	77	USER	complete	A0A497PSB0	Candidatus Thorarchaeota archaeon	None	Archaea	NA	2053491	TrEMBL
355371	None	None	NA	Glutaredoxin	None	NA	DRP09_03835	NA	0009055 electron transfer activity|0015035 protein disulfide oxidoreductase activity	None	None	IPR002109|IPR012336	IPR011903	IPR036249	None	None	NA	A0A497PX03	EMBL-CDS:RLI57141.1	NA	Thorarchaeota archaeon (strain OWC)	FALSE	None	None	PF13192	(Asgard) Candidatus Thorarchaeota	A0A497PX03	FALSE	214	USER	complete	A0A497PX03	Candidatus Thorarchaeota archaeon	None	Archaea	NA	2053491	TrEMBL
355372	None	None	NA	Glutaredoxin	None	NA	DRO93_12095	NA	0009055 electron transfer activity|0015035 protein disulfide oxidoreductase activity	None	None	IPR002109|IPR012336	IPR011903	IPR036249	None	None	NA	A0A497PX81	EMBL-CDS:RLI55273.1	NA	Thorarchaeota archaeon (strain OWC)	FALSE	None	None	PF13192	(Asgard) Candidatus Thorarchaeota	A0A497PX81	FALSE	217	USER	complete	A0A497PX81	Candidatus Thorarchaeota archaeon	None	Archaea	NA	2053491	TrEMBL
355373	None	None	NA	Thioredoxin-like_fold domain-containing protein	None	NA	DRP09_01495	NA	None	None	None	IPR012336	None	IPR036249	None	None	NA	A0A497Q6S4	EMBL-CDS:RLI58048.1	NA	Thorarchaeota archaeon (strain OWC)	FALSE	None	None	PF13192	(Asgard) Candidatus Thorarchaeota	A0A497Q6S4	FALSE	118	USER	complete	A0A497Q6S4	Candidatus Thorarchaeota archaeon	None	Archaea	NA	2053491	TrEMBL
355374	None	None	NA	Thioredoxin-like_fold domain-containing protein	None	NA	DRO87_03780	NA	None	None	None	IPR012336	None	IPR036249	None	None	NA	A0A497Q8I0	EMBL-CDS:RLI57296.1|EMBL-CDS:RLI59143.1	NA	Thorarchaeota archaeon (strain OWC)	FALSE	None	None	PF13192	(Asgard) Candidatus Thorarchaeota	A0A497Q8I0	FALSE	110	USER	complete	A0A497Q8I0	Candidatus Thorarchaeota archaeon	None	Archaea	NA	2053491	TrEMBL
355376	None	None	NA	Thioredoxin-like_fold domain-containing protein	None	NA	DRO93_01355	NA	None	None	None	IPR012336	None	IPR036249	None	None	NA	A0A497QH14	EMBL-CDS:RLI62427.1	NA	Thorarchaeota archaeon (strain OWC)	FALSE	None	None	PF13192	(Asgard) Candidatus Thorarchaeota	A0A497QH14	FALSE	105	USER	complete	A0A497QH14	Candidatus Thorarchaeota archaeon	None	Archaea	NA	2053491	TrEMBL
355377	None	None	NA	Thioredoxin	None	NA	DRO67_06230	NA	0009055 electron transfer activity|0015035 protein disulfide oxidoreductase activity	None	None	IPR002109|IPR012336	IPR005243	IPR036249	None	None	NA	A0A497QJ54	EMBL-CDS:RLI63105.1	NA	Thorarchaeota archaeon (strain OWC)	FALSE	None	None	PF13192	(Asgard) Candidatus Thorarchaeota	A0A497QJ54	FALSE	80	USER	complete	A0A497QJ54	Candidatus Thorarchaeota archaeon	None	Archaea	NA	2053491	TrEMBL
355557	None	None	NA	Glutaredoxin	None	NA	E3J86_08415	NA	None	None	None	IPR002109|IPR012336	IPR011903	IPR036249	None	None	NA	A0A523RUB4	EMBL-CDS:TET09382.1	NA	Thorarchaeota archaeon (strain OWC)	FALSE	None	None	PF13192	(Asgard) Candidatus Thorarchaeota	A0A523RUB4	FALSE	215	USER	complete	A0A523RUB4	Candidatus Thorarchaeota archaeon	None	Archaea	NA	2053491	TrEMBL
355558	None	None	NA	Thioredoxin-like_fold domain-containing protein	None	NA	E3J86_04280	NA	None	None	None	IPR012336	None	IPR036249	None	None	NA	A0A523RYS1	EMBL-CDS:TET10917.1	NA	Thorarchaeota archaeon (strain OWC)	FALSE	None	None	PF13192	(Asgard) Candidatus Thorarchaeota	A0A523RYS1	FALSE	120	USER	complete	A0A523RYS1	Candidatus Thorarchaeota archaeon	None	Archaea	NA	2053491	TrEMBL
355559	None	None	NA	Thioredoxin-like_fold domain-containing protein	None	NA	E3J86_02800	NA	None	None	None	IPR012336	None	IPR036249	None	None	NA	A0A523S0E9	EMBL-CDS:TET11502.1	NA	Thorarchaeota archaeon (strain OWC)	FALSE	None	None	PF13192	(Asgard) Candidatus Thorarchaeota	A0A523S0E9	FALSE	109	USER	complete	A0A523S0E9	Candidatus Thorarchaeota archaeon	None	Archaea	NA	2053491	TrEMBL
355560	None	None	NA	Thioredoxin	None	NA	E3J86_02755	NA	None	None	None	IPR011649|IPR012336	None	IPR036249	None	None	NA	A0A523S0H8	EMBL-CDS:TET11525.1	NA	Thorarchaeota archaeon (strain OWC)	FALSE	None	None	PF13192	(Asgard) Candidatus Thorarchaeota	A0A523S0H8	FALSE	109	USER	complete	A0A523S0H8	Candidatus Thorarchaeota archaeon	None	Archaea	NA	2053491	TrEMBL
355561	None	None	NA	Thioredoxin	None	NA	E3J82_03495	NA	None	None	None	IPR012336	None	IPR036249	None	None	NA	A0A523S566	EMBL-CDS:TET13127.1	NA	Thorarchaeota archaeon (strain OWC)	FALSE	None	None	PF13192	(Asgard) Candidatus Thorarchaeota	A0A523S566	FALSE	111	USER	complete	A0A523S566	Candidatus Thorarchaeota archaeon	None	Archaea	NA	2053491	TrEMBL
355562	None	None	NA	Glutaredoxin	None	NA	E3J82_00590	NA	None	None	None	IPR002109|IPR012336	IPR011903	IPR036249	None	None	NA	A0A523SDB9	EMBL-CDS:TET15769.1	NA	Thorarchaeota archaeon (strain OWC)	FALSE	None	None	PF13192	(Asgard) Candidatus Thorarchaeota	A0A523SDB9	FALSE	184	USER	fragment	A0A523SDB9	Candidatus Thorarchaeota archaeon	None	Archaea	NA	2053491	TrEMBL
355581	None	None	NA	Thioredoxin	None	NA	EU519_01380	NA	None	None	None	IPR012336	IPR005243	IPR036249	None	None	NA	A0A524CCV0	EMBL-CDS:TFF86422.1	NA	Thorarchaeota archaeon (strain OWC)	FALSE	None	None	PF13192	(Asgard) Candidatus Thorarchaeota	A0A524CCV0	FALSE	79	USER	complete	A0A524CCV0	Candidatus Thorarchaeota archaeon	None	Archaea	NA	2053491	TrEMBL
355585	None	None	NA	Glutaredoxin	None	NA	EU545_05520	NA	None	None	None	IPR002109|IPR012336	IPR011903	IPR036249	None	None	NA	A0A524CRA5	EMBL-CDS:TFF91128.1	NA	Thorarchaeota archaeon (strain OWC)	FALSE	None	None	PF13192	(Asgard) Candidatus Thorarchaeota	A0A524CRA5	FALSE	187	USER	fragment	A0A524CRA5	Candidatus Thorarchaeota archaeon	None	Archaea	NA	2053491	TrEMBL
355586	None	None	NA	Glutaredoxin domain-containing protein	None	NA	EU545_04350	NA	None	None	None	IPR002109|IPR012336	None	IPR036249	IPR011767	None	NA	A0A524CRZ5	EMBL-CDS:TFF91363.1	NA	Thorarchaeota archaeon (strain OWC)	FALSE	None	None	PF13192	(Asgard) Candidatus Thorarchaeota	A0A524CRZ5	FALSE	129	USER	complete	A0A524CRZ5	Candidatus Thorarchaeota archaeon	None	Archaea	NA	2053491	TrEMBL
355587	None	None	NA	Thioredoxin	None	NA	EU546_04930	NA	None	None	None	IPR012336	None	IPR036249	None	None	NA	A0A524D0Q2	EMBL-CDS:TFF94409.1	NA	Thorarchaeota archaeon (strain OWC)	FALSE	None	None	PF13192	(Asgard) Candidatus Thorarchaeota	A0A524D0Q2	FALSE	109	USER	complete	A0A524D0Q2	Candidatus Thorarchaeota archaeon	None	Archaea	NA	2053491	TrEMBL
355588	None	None	NA	Thioredoxin-like_fold domain-containing protein	None	NA	EU546_04805	NA	None	None	None	IPR012336	None	IPR036249	None	None	NA	A0A524D101	EMBL-CDS:TFF94486.1	NA	Thorarchaeota archaeon (strain OWC)	FALSE	None	None	PF13192	(Asgard) Candidatus Thorarchaeota	A0A524D101	FALSE	117	USER	complete	A0A524D101	Candidatus Thorarchaeota archaeon	None	Archaea	NA	2053491	TrEMBL
355599	None	None	NA	Thioredoxin	None	NA	EU538_11430	NA	None	None	None	IPR002109|IPR012336	None	IPR036249	None	None	NA	A0A524DWZ7	EMBL-CDS:TFG05361.1	NA	Thorarchaeota archaeon (strain OWC)	FALSE	None	None	PF13192	(Asgard) Candidatus Thorarchaeota	A0A524DWZ7	FALSE	109	USER	complete	A0A524DWZ7	Candidatus Thorarchaeota archaeon	None	Archaea	NA	2053491	TrEMBL
355600	None	None	NA	Thioredoxin	None	NA	EU538_07805	NA	None	None	None	IPR012336	IPR005243	IPR036249	None	None	NA	A0A524E4N9	EMBL-CDS:TFG08053.1	NA	Thorarchaeota archaeon (strain OWC)	FALSE	None	None	PF13192	(Asgard) Candidatus Thorarchaeota	A0A524E4N9	FALSE	79	USER	complete	A0A524E4N9	Candidatus Thorarchaeota archaeon	None	Archaea	NA	2053491	TrEMBL
355601	None	None	NA	Glutaredoxin	None	NA	EU538_07280	NA	None	None	None	IPR002109|IPR012336	IPR011903	IPR036249	None	None	NA	A0A524E5G4	EMBL-CDS:TFG08323.1	NA	Thorarchaeota archaeon (strain OWC)	FALSE	None	None	PF13192	(Asgard) Candidatus Thorarchaeota	A0A524E5G4	FALSE	214	USER	complete	A0A524E5G4	Candidatus Thorarchaeota archaeon	None	Archaea	NA	2053491	TrEMBL
355602	None	None	NA	Thioredoxin	None	NA	EU537_08825	NA	None	None	None	IPR012336	IPR005243	IPR036249	None	None	NA	A0A524EID2	EMBL-CDS:TFG12656.1	NA	Thorarchaeota archaeon (strain OWC)	FALSE	None	None	PF13192	(Asgard) Candidatus Thorarchaeota	A0A524EID2	FALSE	78	USER	complete	A0A524EID2	Candidatus Thorarchaeota archaeon	None	Archaea	NA	2053491	TrEMBL
355603	None	None	NA	Glutaredoxin	None	NA	EU537_05235	NA	None	None	None	IPR002109|IPR012336	IPR011903	IPR036249	None	None	NA	A0A524EL99	EMBL-CDS:TFG13864.1	NA	Thorarchaeota archaeon (strain OWC)	FALSE	None	None	PF13192	(Asgard) Candidatus Thorarchaeota	A0A524EL99	FALSE	214	USER	complete	A0A524EL99	Candidatus Thorarchaeota archaeon	None	Archaea	NA	2053491	TrEMBL
355604	None	None	NA	Thioredoxin-like_fold domain-containing protein	None	NA	EU537_04930	NA	None	None	None	IPR012336	None	IPR036249	None	None	NA	A0A524ELR0	EMBL-CDS:TFG14047.1	NA	Thorarchaeota archaeon (strain OWC)	FALSE	None	None	PF13192	(Asgard) Candidatus Thorarchaeota	A0A524ELR0	FALSE	116	USER	complete	A0A524ELR0	Candidatus Thorarchaeota archaeon	None	Archaea	NA	2053491	TrEMBL
355605	None	None	NA	Thioredoxin-like_fold domain-containing protein	None	NA	EU537_02925	NA	None	None	None	IPR012336	None	IPR036249	None	None	NA	A0A524ENV2	EMBL-CDS:TFG14636.1	NA	Thorarchaeota archaeon (strain OWC)	FALSE	None	None	PF13192	(Asgard) Candidatus Thorarchaeota	A0A524ENV2	FALSE	115	USER	complete	A0A524ENV2	Candidatus Thorarchaeota archaeon	None	Archaea	NA	2053491	TrEMBL
355613	None	None	NA	Glutaredoxin	None	NA	EU527_19805	NA	None	None	None	IPR012336	IPR011903	IPR036249	None	None	NA	A0A524FLS5	EMBL-CDS:TFG26344.1	NA	Thorarchaeota archaeon (strain OWC)	FALSE	None	None	PF13192	(Asgard) Candidatus Thorarchaeota	A0A524FLS5	FALSE	214	USER	complete	A0A524FLS5	Candidatus Thorarchaeota archaeon	None	Archaea	NA	2053491	TrEMBL
355614	None	None	NA	Glutaredoxin	None	NA	EU528_13540	NA	None	None	None	IPR002109|IPR012336	IPR011903	IPR036249	None	None	NA	A0A524FPM2	EMBL-CDS:TFG26986.1	NA	Thorarchaeota archaeon (strain OWC)	FALSE	None	None	PF13192	(Asgard) Candidatus Thorarchaeota	A0A524FPM2	FALSE	214	USER	complete	A0A524FPM2	Candidatus Thorarchaeota archaeon	None	Archaea	NA	2053491	TrEMBL
355617	None	None	NA	Thioredoxin domain-containing protein	None	NA	EU528_03050	NA	None	None	None	IPR012336|IPR013766	None	IPR036249	None	None	NA	A0A524G4L9	EMBL-CDS:TFG32581.1	NA	Thorarchaeota archaeon (strain OWC)	FALSE	None	None	PF13192	(Asgard) Candidatus Thorarchaeota	A0A524G4L9	FALSE	124	USER	complete	A0A524G4L9	Candidatus Thorarchaeota archaeon	None	Archaea	NA	2053491	TrEMBL
355618	None	None	NA	Glutaredoxin	None	NA	EU527_02870	NA	None	None	None	IPR002109|IPR012336	IPR011903	IPR036249	None	None	NA	A0A524GBK1	EMBL-CDS:TFG34576.1	NA	Thorarchaeota archaeon (strain OWC)	FALSE	None	None	PF13192	(Asgard) Candidatus Thorarchaeota	A0A524GBK1	FALSE	214	USER	complete	A0A524GBK1	Candidatus Thorarchaeota archaeon	None	Archaea	NA	2053491	TrEMBL
355621	None	None	NA	Thioredoxin-like_fold domain-containing protein	None	NA	E4H12_16070	NA	None	None	None	IPR012336	None	IPR036249	None	None	NA	A0A524L4Y1	EMBL-CDS:TFG93952.1	NA	Thorarchaeota archaeon (strain OWC)	FALSE	None	None	PF13192	(Asgard) Candidatus Thorarchaeota	A0A524L4Y1	FALSE	116	USER	complete	A0A524L4Y1	Candidatus Thorarchaeota archaeon	None	Archaea	NA	2053491	TrEMBL
355622	None	None	NA	Thioredoxin-like_fold domain-containing protein	None	NA	E4H12_10775	NA	None	None	None	IPR012336	None	IPR036249	None	None	NA	A0A524LDL7	EMBL-CDS:TFG96554.1	NA	Thorarchaeota archaeon (strain OWC)	FALSE	None	None	PF13192	(Asgard) Candidatus Thorarchaeota	A0A524LDL7	FALSE	136	USER	complete	A0A524LDL7	Candidatus Thorarchaeota archaeon	None	Archaea	NA	2053491	TrEMBL
355623	None	None	NA	Thioredoxin-like_fold domain-containing protein	None	NA	E4H12_09085	NA	None	None	None	IPR012336	None	IPR036249	None	None	NA	A0A524LE78	EMBL-CDS:TFG97253.1	NA	Thorarchaeota archaeon (strain OWC)	FALSE	None	None	PF13192	(Asgard) Candidatus Thorarchaeota	A0A524LE78	FALSE	116	USER	complete	A0A524LE78	Candidatus Thorarchaeota archaeon	None	Archaea	NA	2053491	TrEMBL
355624	None	None	NA	Thioredoxin	None	NA	E4H12_04710	NA	None	None	None	IPR012336	IPR005243	IPR036249	None	None	NA	A0A524LK89	EMBL-CDS:TFG98886.1	NA	Thorarchaeota archaeon (strain OWC)	FALSE	None	None	PF13192	(Asgard) Candidatus Thorarchaeota	A0A524LK89	FALSE	80	USER	complete	A0A524LK89	Candidatus Thorarchaeota archaeon	None	Archaea	NA	2053491	TrEMBL
355626	None	None	NA	Glutaredoxin	None	NA	E4H14_07630	NA	None	None	None	IPR002109|IPR012336	IPR011903	IPR036249	None	None	NA	A0A524M9I9	EMBL-CDS:TFH07838.1	NA	Thorarchaeota archaeon (strain OWC)	FALSE	None	None	PF13192	(Asgard) Candidatus Thorarchaeota	A0A524M9I9	FALSE	214	USER	complete	A0A524M9I9	Candidatus Thorarchaeota archaeon	None	Archaea	NA	2053491	TrEMBL
355627	None	None	NA	Thioredoxin-like_fold domain-containing protein	None	NA	E4H14_04065	NA	None	None	None	IPR012336	None	IPR036249	None	None	NA	A0A524MEP0	EMBL-CDS:TFH09630.1	NA	Thorarchaeota archaeon (strain OWC)	FALSE	None	None	PF13192	(Asgard) Candidatus Thorarchaeota	A0A524MEP0	FALSE	96	USER	fragment	A0A524MEP0	Candidatus Thorarchaeota archaeon	None	Archaea	NA	2053491	TrEMBL
355760	None	None	NA	Uncharacterized protein	None	NA	BAJATHORv1_10252	NA	None	None	None	IPR012336	None	IPR036249	None	None	NA	A0A5C9E7Z2	EMBL-CDS:TXT57550.1	NA	Thorarchaeota archaeon (strain OWC)	FALSE	None	None	PF13192	(Asgard) Candidatus Thorarchaeota	A0A5C9E7Z2	FALSE	105	USER	complete	A0A5C9E7Z2	Candidatus Thorarchaeota archaeon	None	Archaea	NA	2053491	TrEMBL
354121	None	None	NA	Thioredoxin-like_fold domain-containing protein	None	NA	AYL28_004510	NA	None	None	None	IPR012336	IPR011903	IPR036249	None	None	NA	A0A151BE62	GI:1007510034|EMBL-CDS:KYH38206.1	NA	Candidatus Bathyarchaeota archaeon B23.	FALSE	fig|1779367.3.peg.607	None	PF13192	(TACK) Candidatus Bathyarchaeota	A0A151BE62	FALSE	211	USER	complete	A0A151BE62	Candidatus Bathyarchaeota archaeon B23	None	Archaea	NA	1779367	TrEMBL
354746	None	None	NA	Redox-active disulfide protein 2	None	NA	CP083_06335	NA	None	None	None	IPR012336	IPR005243	IPR036249	None	None	NA	A0A2H9HZ68	EMBL-CDS:PDM25957.1	NA	Candidatus Bathyarchaeota archaeon B24-2.	FALSE	None	None	PF13192	(TACK) Candidatus Bathyarchaeota	A0A2H9HZ68	FALSE	75	USER	complete	A0A2H9HZ68	Candidatus Bathyarchaeota archaeon B24-2	None	Archaea	NA	2041147	TrEMBL
354122	None	None	NA	Thioredoxin	None	NA	AYL32_015530	NA	0009055 electron transfer activity|0015035 protein disulfide oxidoreductase activity	None	None	IPR002109|IPR012336	None	IPR036249	None	None	NA	A0A151BIA7	GI:1007511587|EMBL-CDS:KYH39626.1	NA	Candidatus Bathyarchaeota archaeon B26-2.	FALSE	None	None	PF13192	(TACK) Candidatus Bathyarchaeota	A0A151BIA7	FALSE	92	USER	complete	A0A151BIA7	Candidatus Bathyarchaeota archaeon B26-2	None	Archaea	NA	1779371	TrEMBL
354123	None	None	NA	Glutaredoxin	None	NA	AYL32_013430	NA	None	None	None	IPR012336	IPR005243	IPR036249	None	None	NA	A0A151BJJ8	GI:1007512088|EMBL-CDS:KYH40076.1	NA	Candidatus Bathyarchaeota archaeon B26-2.	FALSE	None	None	PF13192	(TACK) Candidatus Bathyarchaeota	A0A151BJJ8	FALSE	97	USER	complete	A0A151BJJ8	Candidatus Bathyarchaeota archaeon B26-2	None	Archaea	NA	1779371	TrEMBL
354124	None	None	NA	Thioredoxin-like_fold domain-containing protein	None	NA	AYL32_001150	NA	None	None	None	IPR012336	None	IPR036249	None	None	NA	A0A151BQS6	GI:1007514261|EMBL-CDS:KYH42118.1	NA	Candidatus Bathyarchaeota archaeon B26-2.	FALSE	None	None	PF13905	(TACK) Candidatus Bathyarchaeota	A0A151BQS6	FALSE	98	USER	complete	A0A151BQS6	Candidatus Bathyarchaeota archaeon B26-2	None	Archaea	NA	1779371	TrEMBL
353962	None	None	NA	Thioredoxin	None	NA	AOA65_0180	NA	None	None	None	IPR012336	None	IPR036249	None	barc:AOA65_0180	NA	A0A0N8PX06	GI:939575594|EMBL-CDS:KPV65389.1	NA	Candidatus Bathyarchaeota archaeon BA1.	FALSE	None	None	PF13192	(TACK) Candidatus Bathyarchaeota	A0A0N8PX06	FALSE	85	USER	complete	A0A0N8PX06	Candidatus Bathyarchaeota archaeon BA1	None	Archaea	NA	1700835	TrEMBL
353975	None	None	NA	Putative Thioredoxin	None	NA	AOA65_1405	NA	0009055 electron transfer activity|0015035 protein disulfide oxidoreductase activity	None	None	IPR002109|IPR012336	IPR005243	IPR036249	None	barc:AOA65_1405	NA	A0A0P9DSX9	GI:939573339|EMBL-CDS:KPV63206.1	NA	Candidatus Bathyarchaeota archaeon BA1.	FALSE	None	None	PF13192	(TACK) Candidatus Bathyarchaeota	A0A0P9DSX9	FALSE	88	USER	complete	A0A0P9DSX9	Candidatus Bathyarchaeota archaeon BA1	None	Archaea	NA	1700835	TrEMBL
354757	None	None	NA	Glutaredoxin	None	NA	COS86_08270	NA	0009055 electron transfer activity|0015035 protein disulfide oxidoreductase activity	None	None	IPR002109|IPR012336	IPR011903	IPR036249	None	None	NA	A0A2H9LIP9	EMBL-CDS:PIU58673.1	NA	Candidatus Bathyarchaeota archaeon CG07_land_8_20_14_0_80_47_9.	FALSE	None	None	PF13192	(TACK) Candidatus Bathyarchaeota	A0A2H9LIP9	FALSE	180	USER	fragment	A0A2H9LIP9	Candidatus Bathyarchaeota archaeon CG07_land_8_20_	None	Archaea	NA	1974385	TrEMBL
354515	None	None	NA	Glutaredoxin	None	NA	B6U66_04910	NA	None	None	None	IPR012336	None	IPR036249	None	None	NA	A0A256ZE08	GI:1231989698|EMBL-CDS:OYT50856.1	NA	Candidatus Bathyarchaeota archaeon ex4484_135.	FALSE	None	None	PF13192	(TACK) Candidatus Bathyarchaeota	A0A256ZE08	FALSE	111	USER	complete	A0A256ZE08	Candidatus Bathyarchaeota archaeon ex4484_135	None	Archaea	NA	2012509	TrEMBL
354528	None	None	NA	Thioredoxin-like_fold domain-containing protein	None	NA	B6U74_07165	NA	None	None	None	IPR012336	None	IPR036249	None	None	NA	A0A257AEH6	GI:1232003554|EMBL-CDS:OYT63266.1	NA	Candidatus Bathyarchaeota archaeon ex4484_205.	FALSE	None	None	PF13192	(TACK) Candidatus Bathyarchaeota	A0A257AEH6	FALSE	102	USER	complete	A0A257AEH6	Candidatus Bathyarchaeota archaeon ex4484_205	None	Archaea	NA	2012510	TrEMBL
354529	None	None	NA	Thioredoxin-like_fold domain-containing protein	None	NA	B6U74_07400	NA	0009055 electron transfer activity	None	None	IPR012336	None	IPR036249	IPR011767	None	NA	A0A257AES9	GI:1232003441|EMBL-CDS:OYT63167.1	NA	Candidatus Bathyarchaeota archaeon ex4484_205.	FALSE	None	None	PF13192	(TACK) Candidatus Bathyarchaeota	A0A257AES9	FALSE	125	USER	complete	A0A257AES9	Candidatus Bathyarchaeota archaeon ex4484_205	None	Archaea	NA	2012510	TrEMBL
354531	None	None	NA	Thioredoxin-like_fold domain-containing protein	None	NA	B6U74_03170	NA	None	None	None	IPR012336	None	IPR036249	None	None	NA	A0A257AMB9	GI:1232006056|EMBL-CDS:OYT65550.1	NA	Candidatus Bathyarchaeota archaeon ex4484_205.	FALSE	None	None	PF13192	(TACK) Candidatus Bathyarchaeota	A0A257AMB9	FALSE	98	USER	complete	A0A257AMB9	Candidatus Bathyarchaeota archaeon ex4484_205	None	Archaea	NA	2012510	TrEMBL
354203	None	None	NA	Uncharacterized protein	None	NA	A3K79_04365	NA	0009055 electron transfer activity|0015035 protein disulfide oxidoreductase activity	None	None	IPR002109|IPR012336	IPR011903	IPR036249	None	None	NA	A0A1F5CNP0	GI:1083044225|EMBL-CDS:OGD44480.1	NA	Candidatus Bathyarchaeota archaeon RBG_13_46_16b.	FALSE	None	None	PF13192	(TACK) Candidatus Bathyarchaeota	A0A1F5CNP0	FALSE	213	USER	complete	A0A1F5CNP0	Candidatus Bathyarchaeota archaeon RBG_13_46_16b	None	Archaea	NA	1797378	TrEMBL
354205	None	None	NA	Thioredoxin-like_fold domain-containing protein	None	NA	A3K79_04690	NA	None	None	None	IPR012336	None	IPR036249	None	None	NA	A0A1F5D3P1	GI:1083049618|EMBL-CDS:OGD49665.1	NA	Candidatus Bathyarchaeota archaeon RBG_13_46_16b.	FALSE	None	None	PF13192	(TACK) Candidatus Bathyarchaeota	A0A1F5D3P1	FALSE	98	USER	complete	A0A1F5D3P1	Candidatus Bathyarchaeota archaeon RBG_13_46_16b	None	Archaea	NA	1797378	TrEMBL
354207	None	None	NA	Glutaredoxin domain-containing protein	None	NA	A3K78_02700	NA	0009055 electron transfer activity|0015035 protein disulfide oxidoreductase activity	None	None	IPR002109|IPR012336	None	IPR036249	None	None	NA	A0A1F5E1K0	GI:1083061782|EMBL-CDS:OGD61287.1	NA	Candidatus Bathyarchaeota archaeon RBG_13_52_12.	FALSE	None	None	PF13192	(TACK) Candidatus Bathyarchaeota	A0A1F5E1K0	FALSE	87	USER	complete	A0A1F5E1K0	Candidatus Bathyarchaeota archaeon RBG_13_52_12	None	Archaea	NA	1797379	TrEMBL
354206	None	None	NA	Glutaredoxin domain-containing protein	None	NA	A3K81_05850	NA	0009055 electron transfer activity|0015035 protein disulfide oxidoreductase activity	None	None	IPR002109|IPR012336	None	IPR036249	None	None	NA	A0A1F5DI58	GI:1083054885|EMBL-CDS:OGD54701.1	NA	Candidatus Bathyarchaeota archaeon RBG_13_60_20.	FALSE	None	None	PF13192	(TACK) Candidatus Bathyarchaeota	A0A1F5DI58	FALSE	86	USER	complete	A0A1F5DI58	Candidatus Bathyarchaeota archaeon RBG_13_60_20	None	Archaea	NA	1797380	TrEMBL
354204	None	None	NA	Glutaredoxin domain-containing protein	None	NA	A3K69_03010	NA	0009055 electron transfer activity|0015035 protein disulfide oxidoreductase activity	None	None	IPR002109|IPR012336	None	IPR036249	None	None	NA	A0A1F5CNU1	GI:1083044274|EMBL-CDS:OGD44527.1	NA	Candidatus Bathyarchaeota archaeon RBG_16_57_9.	FALSE	None	None	PF13192	(TACK) Candidatus Bathyarchaeota	A0A1F5CNU1	FALSE	86	USER	complete	A0A1F5CNU1	Candidatus Bathyarchaeota archaeon RBG_16_57_9	None	Archaea	NA	1797382	TrEMBL
354873	None	None	NA	Glutaredoxin domain-containing protein	None	NA	C0199_01130	NA	0009055 electron transfer activity|0015035 protein disulfide oxidoreductase activity	None	None	IPR002109|IPR012336	None	IPR036249	None	None	NA	A0A2J6MYG1	EMBL-CDS:PMB74131.1	NA	Candidatus Bathyarchaeota archaeon.	FALSE	None	None	PF13192	(TACK) Candidatus Bathyarchaeota	A0A2J6MYG1	FALSE	101	USER	complete	A0A2J6MYG1	Candidatus Bathyarchaeota archaeon	None	Archaea	NA	2026714	TrEMBL
354874	None	None	NA	Glutaredoxin	None	NA	C0195_01375	NA	None	None	None	IPR012336	None	IPR036249	None	None	NA	A0A2J6N080	EMBL-CDS:PMB74737.1	NA	Candidatus Bathyarchaeota archaeon.	FALSE	None	None	PF13192	(TACK) Candidatus Bathyarchaeota	A0A2J6N080	FALSE	100	USER	complete	A0A2J6N080	Candidatus Bathyarchaeota archaeon	None	Archaea	NA	2026714	TrEMBL
355254	None	None	NA	Thioredoxin family protein	None	NA	CW709_01375	NA	None	None	None	IPR012336	IPR005243	IPR036249	None	None	NA	A0A3R7AVA5	EMBL-CDS:RJS83403.1|EMBL-CDS:RLG89894.1	NA	Candidatus Bathyarchaeota archaeon.	FALSE	None	None	PF13192	(TACK) Candidatus Bathyarchaeota	A0A3R7AVA5	FALSE	75	USER	complete	A0A3R7AVA5	Candidatus Bathyarchaeota archaeon	None	Archaea	NA	2026714	TrEMBL
355275	None	None	NA	Glutaredoxin domain-containing protein	None	NA	CW667_01330	NA	0009055 electron transfer activity|0015035 protein disulfide oxidoreductase activity	None	None	IPR002109|IPR012336	None	IPR036249	None	None	NA	A0A419KA13	EMBL-CDS:RJS78142.1|EMBL-CDS:RJS81350.1	NA	Candidatus Bathyarchaeota archaeon.	FALSE	None	None	PF13192	(TACK) Candidatus Bathyarchaeota	A0A419KA13	FALSE	112	USER	complete	A0A419KA13	Candidatus Bathyarchaeota archaeon	None	Archaea	NA	2026714	TrEMBL
355351	None	None	NA	Glutaredoxin domain-containing protein	None	NA	DRO27_03375	NA	0008785 alkyl hydroperoxide reductase activity|0009055 electron transfer activity|0050660 flavin adenine dinucleotide binding|0051287 NAD binding|0015035 protein disulfide oxidoreductase activity	None	None	IPR002109|IPR012336|IPR023753	IPR011903|IPR012081	IPR036188|IPR036249	IPR008255	None	NA	A0A497JZE9	EMBL-CDS:RLG95757.1	NA	Candidatus Bathyarchaeota archaeon.	FALSE	None	None	PF07992|PF13192	(TACK) Candidatus Bathyarchaeota	A0A497JZE9	FALSE	546	USER	complete	A0A497JZE9	Candidatus Bathyarchaeota archaeon	None	Archaea	NA	2026714	TrEMBL
355352	None	None	NA	Thioredoxin family protein	None	NA	DRO32_00330	NA	None	None	None	IPR012336	None	IPR036249	None	None	NA	A0A497L4Z0	EMBL-CDS:RLI09564.1	NA	Candidatus Bathyarchaeota archaeon.	FALSE	None	None	PF13192	(TACK) Candidatus Bathyarchaeota	A0A497L4Z0	FALSE	89	USER	complete	A0A497L4Z0	Candidatus Bathyarchaeota archaeon	None	Archaea	NA	2026714	TrEMBL
355353	None	None	NA	Thioredoxin family protein	None	NA	DRO33_01125	NA	0009055 electron transfer activity|0015035 protein disulfide oxidoreductase activity	None	None	IPR002109|IPR012336	None	IPR036249	None	None	NA	A0A497LFX3	EMBL-CDS:RLI13562.1	NA	Candidatus Bathyarchaeota archaeon.	FALSE	None	None	PF13192	(TACK) Candidatus Bathyarchaeota	A0A497LFX3	FALSE	87	USER	complete	A0A497LFX3	Candidatus Bathyarchaeota archaeon	None	Archaea	NA	2026714	TrEMBL
355354	None	None	NA	Thioredoxin-like_fold domain-containing protein	None	NA	DRO44_04780	NA	None	None	None	IPR012336	IPR005243	IPR036249	None	None	NA	A0A497LQ38	EMBL-CDS:RLI16922.1	NA	Candidatus Bathyarchaeota archaeon.	FALSE	None	None	PF13192	(TACK) Candidatus Bathyarchaeota	A0A497LQ38	FALSE	90	USER	complete	A0A497LQ38	Candidatus Bathyarchaeota archaeon	None	Archaea	NA	2026714	TrEMBL
355355	None	None	NA	Thioredoxin-like_fold domain-containing protein	None	NA	DRO54_08905	NA	None	None	None	IPR012336	None	IPR036249	None	None	NA	A0A497LUP1	EMBL-CDS:RLI19210.1	NA	Candidatus Bathyarchaeota archaeon.	FALSE	None	None	PF13098	(TACK) Candidatus Bathyarchaeota	A0A497LUP1	FALSE	383	USER	fragment	A0A497LUP1	Candidatus Bathyarchaeota archaeon	None	Archaea	NA	2026714	TrEMBL
355356	None	None	NA	Thioredoxin family protein	None	NA	DRO44_00540	NA	0009055 electron transfer activity|0015035 protein disulfide oxidoreductase activity	None	None	IPR002109|IPR012336	None	IPR036249	None	None	NA	A0A497LW45	EMBL-CDS:RLI18653.1	NA	Candidatus Bathyarchaeota archaeon.	FALSE	None	None	PF13192	(TACK) Candidatus Bathyarchaeota	A0A497LW45	FALSE	72	USER	fragment	A0A497LW45	Candidatus Bathyarchaeota archaeon	None	Archaea	NA	2026714	TrEMBL
355357	None	None	NA	Glutaredoxin	None	NA	DRO54_08105	NA	0009055 electron transfer activity|0015035 protein disulfide oxidoreductase activity	None	None	IPR002109|IPR012336	IPR011903	IPR036249	IPR011767	None	NA	A0A497M0E8	EMBL-CDS:RLI19649.1	NA	Candidatus Bathyarchaeota archaeon.	FALSE	None	None	PF13192	(TACK) Candidatus Bathyarchaeota	A0A497M0E8	FALSE	217	USER	complete	A0A497M0E8	Candidatus Bathyarchaeota archaeon	None	Archaea	NA	2026714	TrEMBL
355358	None	None	NA	Thioredoxin family protein	None	NA	DRO48_03020	NA	None	None	None	IPR012336	None	IPR036249	None	None	NA	A0A497MPL6	EMBL-CDS:RLI30590.1	NA	Candidatus Bathyarchaeota archaeon.	FALSE	None	None	PF13192	(TACK) Candidatus Bathyarchaeota	A0A497MPL6	FALSE	89	USER	complete	A0A497MPL6	Candidatus Bathyarchaeota archaeon	None	Archaea	NA	2026714	TrEMBL
355359	None	None	NA	Glutaredoxin	None	NA	DRO48_03325	NA	None	None	None	IPR012336	IPR011903	IPR036249	None	None	NA	A0A497MVJ4	EMBL-CDS:RLI30372.1	NA	Candidatus Bathyarchaeota archaeon.	FALSE	None	None	PF13192	(TACK) Candidatus Bathyarchaeota	A0A497MVJ4	FALSE	217	USER	complete	A0A497MVJ4	Candidatus Bathyarchaeota archaeon	None	Archaea	NA	2026714	TrEMBL
355360	None	None	NA	Thioredoxin	None	NA	DRO66_09370	NA	None	None	None	IPR012336	IPR005243	IPR036249	None	None	NA	A0A497N216	EMBL-CDS:RLI34127.1	NA	Candidatus Bathyarchaeota archaeon.	FALSE	None	None	PF13192	(TACK) Candidatus Bathyarchaeota	A0A497N216	FALSE	76	USER	complete	A0A497N216	Candidatus Bathyarchaeota archaeon	None	Archaea	NA	2026714	TrEMBL
355361	None	None	NA	Thioredoxin family protein	None	NA	DRO60_05515	NA	0009055 electron transfer activity|0015035 protein disulfide oxidoreductase activity	None	None	IPR002109|IPR012336	None	IPR036249	None	None	NA	A0A497NEE7	EMBL-CDS:RLI36609.1	NA	Candidatus Bathyarchaeota archaeon.	FALSE	None	None	PF13192	(TACK) Candidatus Bathyarchaeota	A0A497NEE7	FALSE	80	USER	fragment	A0A497NEE7	Candidatus Bathyarchaeota archaeon	None	Archaea	NA	2026714	TrEMBL
355362	None	None	NA	Glutaredoxin domain-containing protein	None	NA	DRO59_06005	NA	0009055 electron transfer activity|0015035 protein disulfide oxidoreductase activity	None	None	IPR002109|IPR012336	None	IPR036249	None	None	NA	A0A497NIK0	EMBL-CDS:RLI41780.1	NA	Candidatus Bathyarchaeota archaeon.	FALSE	None	None	PF13192	(TACK) Candidatus Bathyarchaeota	A0A497NIK0	FALSE	105	USER	complete	A0A497NIK0	Candidatus Bathyarchaeota archaeon	None	Archaea	NA	2026714	TrEMBL
355363	None	None	NA	Thioredoxin-like_fold domain-containing protein	None	NA	DRO64_09805	NA	None	None	None	IPR012336	IPR005243	IPR036249	None	None	NA	A0A497NMD3	EMBL-CDS:RLI39945.1	NA	Candidatus Bathyarchaeota archaeon.	FALSE	None	None	PF13192	(TACK) Candidatus Bathyarchaeota	A0A497NMD3	FALSE	105	USER	complete	A0A497NMD3	Candidatus Bathyarchaeota archaeon	None	Archaea	NA	2026714	TrEMBL
355364	None	None	NA	Thioredoxin	None	NA	DRO69_03000	NA	0009055 electron transfer activity|0015035 protein disulfide oxidoreductase activity	None	None	IPR002109|IPR012336	IPR004502	IPR036249	IPR011767	None	NA	A0A497P4X1	EMBL-CDS:RLI46489.1	NA	Candidatus Bathyarchaeota archaeon.	FALSE	None	None	PF13192	(TACK) Candidatus Bathyarchaeota	A0A497P4X1	FALSE	93	USER	complete	A0A497P4X1	Candidatus Bathyarchaeota archaeon	None	Archaea	NA	2026714	TrEMBL
355365	None	None	NA	Thioredoxin family protein	None	NA	DRO69_01900	NA	None	None	None	IPR012336	IPR005243	IPR036249	None	None	NA	A0A497P6L7	EMBL-CDS:RLI46952.1	NA	Candidatus Bathyarchaeota archaeon.	FALSE	None	None	PF13192	(TACK) Candidatus Bathyarchaeota	A0A497P6L7	FALSE	99	USER	complete	A0A497P6L7	Candidatus Bathyarchaeota archaeon	None	Archaea	NA	2026714	TrEMBL
355566	None	None	NA	Thioredoxin family protein	None	NA	E3J51_06545	NA	None	None	None	IPR002109|IPR012336	None	IPR036249	None	None	NA	A0A523VLJ7	EMBL-CDS:TET55628.1	NA	Candidatus Bathyarchaeota archaeon.	FALSE	None	None	PF13192	(TACK) Candidatus Bathyarchaeota	A0A523VLJ7	FALSE	90	USER	complete	A0A523VLJ7	Candidatus Bathyarchaeota archaeon	None	Archaea	NA	2026714	TrEMBL
355570	None	None	NA	Thioredoxin-like_fold domain-containing protein	None	NA	E3J49_03980	NA	None	None	None	IPR012336	None	IPR036249	None	None	NA	A0A523WBZ3	EMBL-CDS:TET64543.1	NA	Candidatus Bathyarchaeota archaeon.	FALSE	None	None	PF13192	(TACK) Candidatus Bathyarchaeota	A0A523WBZ3	FALSE	84	USER	complete	A0A523WBZ3	Candidatus Bathyarchaeota archaeon	None	Archaea	NA	2026714	TrEMBL
355571	None	None	NA	Thioredoxin	None	NA	E3J39_02255	NA	None	None	None	IPR002109|IPR012336	None	IPR036249	IPR011767	None	NA	A0A523WZP9	EMBL-CDS:TET72534.1	NA	Candidatus Bathyarchaeota archaeon.	FALSE	None	None	PF13192	(TACK) Candidatus Bathyarchaeota	A0A523WZP9	FALSE	78	USER	complete	A0A523WZP9	Candidatus Bathyarchaeota archaeon	None	Archaea	NA	2026714	TrEMBL
355572	None	None	NA	Thioredoxin family protein	None	NA	E3J39_01695	NA	None	None	None	IPR012336	IPR005243	IPR036249	None	None	NA	A0A523X0D1	EMBL-CDS:TET72748.1	NA	Candidatus Bathyarchaeota archaeon.	FALSE	None	None	PF13192	(TACK) Candidatus Bathyarchaeota	A0A523X0D1	FALSE	92	USER	complete	A0A523X0D1	Candidatus Bathyarchaeota archaeon	None	Archaea	NA	2026714	TrEMBL
355576	None	None	NA	Thioredoxin	None	NA	E3J20_09060	NA	None	None	None	IPR002109|IPR012336	None	IPR036249	IPR011767	None	NA	A0A523ZWR0	EMBL-CDS:TEU08221.1	NA	Candidatus Bathyarchaeota archaeon.	FALSE	None	None	PF13192	(TACK) Candidatus Bathyarchaeota	A0A523ZWR0	FALSE	88	USER	complete	A0A523ZWR0	Candidatus Bathyarchaeota archaeon	None	Archaea	NA	2026714	TrEMBL
355628	None	None	NA	Thioredoxin family protein	None	NA	E4H04_01460	NA	None	None	None	IPR012336	IPR005243	IPR036249	None	None	NA	A0A524N6H9	EMBL-CDS:TFH19032.1	NA	Candidatus Bathyarchaeota archaeon.	FALSE	None	None	PF13192	(TACK) Candidatus Bathyarchaeota	A0A524N6H9	FALSE	89	USER	complete	A0A524N6H9	Candidatus Bathyarchaeota archaeon	None	Archaea	NA	2026714	TrEMBL
355629	None	None	NA	Glutaredoxin	None	NA	E4G67_03135	NA	None	None	None	IPR002109|IPR012336	IPR011903	IPR036249	None	None	NA	A0A524NIZ1	EMBL-CDS:TFH23421.1	NA	Candidatus Bathyarchaeota archaeon.	FALSE	None	None	PF13192	(TACK) Candidatus Bathyarchaeota	A0A524NIZ1	FALSE	226	USER	complete	A0A524NIZ1	Candidatus Bathyarchaeota archaeon	None	Archaea	NA	2026714	TrEMBL
355696	None	None	NA	DsbA family protein	None	NA	E6H34_04255	NA	None	None	None	IPR012336|IPR013766	None	IPR036249	None	None	NA	A0A537DFK6	EMBL-CDS:TMI08462.1	NA	Candidatus Bathyarchaeota archaeon.	FALSE	None	None	PF13462	(TACK) Candidatus Bathyarchaeota	A0A537DFK6	FALSE	206	USER	complete	A0A537DFK6	Candidatus Bathyarchaeota archaeon	None	Archaea	NA	2026714	TrEMBL
355697	None	None	NA	Thioredoxin domain-containing protein	None	NA	E6H33_10140	NA	None	None	None	IPR012336|IPR013766	None	IPR036249	None	None	NA	A0A537DTS3	EMBL-CDS:TMI13283.1	NA	Candidatus Bathyarchaeota archaeon.	FALSE	None	None	PF13462	(TACK) Candidatus Bathyarchaeota	A0A537DTS3	FALSE	194	USER	complete	A0A537DTS3	Candidatus Bathyarchaeota archaeon	None	Archaea	NA	2026714	TrEMBL
355698	None	None	NA	Thioredoxin family protein	None	NA	E6H35_05515	NA	None	None	None	IPR012336	None	IPR036249	None	None	NA	A0A537DVK8	EMBL-CDS:TMI13933.1	NA	Candidatus Bathyarchaeota archaeon.	FALSE	None	None	PF13192	(TACK) Candidatus Bathyarchaeota	A0A537DVK8	FALSE	92	USER	complete	A0A537DVK8	Candidatus Bathyarchaeota archaeon	None	Archaea	NA	2026714	TrEMBL
355699	None	None	NA	DsbA family protein	None	NA	E6H35_02360	NA	None	None	None	IPR012336|IPR013766	None	IPR036249	None	None	NA	A0A537DZI0	EMBL-CDS:TMI15439.1	NA	Candidatus Bathyarchaeota archaeon.	FALSE	None	None	PF13462	(TACK) Candidatus Bathyarchaeota	A0A537DZI0	FALSE	205	USER	complete	A0A537DZI0	Candidatus Bathyarchaeota archaeon	None	Archaea	NA	2026714	TrEMBL
355700	None	None	NA	DsbA family protein	None	NA	E6H33_05245	NA	None	None	None	IPR012336|IPR013766	None	IPR036249	None	None	NA	A0A537E1A8	EMBL-CDS:TMI16045.1	NA	Candidatus Bathyarchaeota archaeon.	FALSE	None	None	PF13462	(TACK) Candidatus Bathyarchaeota	A0A537E1A8	FALSE	205	USER	complete	A0A537E1A8	Candidatus Bathyarchaeota archaeon	None	Archaea	NA	2026714	TrEMBL
355701	None	None	NA	DsbA family protein	None	NA	E6H32_10145	NA	None	None	None	IPR012336|IPR013766	None	IPR036249	None	None	NA	A0A537E408	EMBL-CDS:TMI16948.1	NA	Candidatus Bathyarchaeota archaeon.	FALSE	None	None	PF13462	(TACK) Candidatus Bathyarchaeota	A0A537E408	FALSE	205	USER	complete	A0A537E408	Candidatus Bathyarchaeota archaeon	None	Archaea	NA	2026714	TrEMBL
355702	None	None	NA	Thioredoxin domain-containing protein	None	NA	E6H31_09935	NA	None	None	None	IPR012336|IPR013766	None	IPR036249	None	None	NA	A0A537EDD5	EMBL-CDS:TMI20267.1	NA	Candidatus Bathyarchaeota archaeon.	FALSE	None	None	PF13462	(TACK) Candidatus Bathyarchaeota	A0A537EDD5	FALSE	205	USER	complete	A0A537EDD5	Candidatus Bathyarchaeota archaeon	None	Archaea	NA	2026714	TrEMBL
355703	None	None	NA	Thioredoxin domain-containing protein	None	NA	E6H24_04195	NA	None	None	None	IPR012336|IPR013766	None	IPR036249	None	None	NA	A0A537EU11	EMBL-CDS:TMI25720.1	NA	Candidatus Bathyarchaeota archaeon.	FALSE	None	None	PF13462	(TACK) Candidatus Bathyarchaeota	A0A537EU11	FALSE	199	USER	complete	A0A537EU11	Candidatus Bathyarchaeota archaeon	None	Archaea	NA	2026714	TrEMBL
355704	None	None	NA	Thioredoxin family protein	None	NA	E6H24_00265	NA	None	None	None	IPR012336	None	IPR036249	None	None	NA	A0A537F028	EMBL-CDS:TMI27837.1	NA	Candidatus Bathyarchaeota archaeon.	FALSE	None	None	PF13192	(TACK) Candidatus Bathyarchaeota	A0A537F028	FALSE	91	USER	complete	A0A537F028	Candidatus Bathyarchaeota archaeon	None	Archaea	NA	2026714	TrEMBL
355705	None	None	NA	DsbA family protein	None	NA	E6H19_01110	NA	None	None	None	IPR012336|IPR013766	None	IPR036249	None	None	NA	A0A537F3A6	EMBL-CDS:TMI28842.1|EMBL-CDS:TMI46538.1	NA	Candidatus Bathyarchaeota archaeon.	FALSE	None	None	PF13462	(TACK) Candidatus Bathyarchaeota	A0A537F3A6	FALSE	205	USER	complete	A0A537F3A6	Candidatus Bathyarchaeota archaeon	None	Archaea	NA	2026714	TrEMBL
355706	None	None	NA	DsbA family protein	None	NA	E6H28_05970	NA	None	None	None	IPR012336|IPR013766	None	IPR036249	None	None	NA	A0A537F5Q5	EMBL-CDS:TMI29807.1	NA	Candidatus Bathyarchaeota archaeon.	FALSE	None	None	PF13462	(TACK) Candidatus Bathyarchaeota	A0A537F5Q5	FALSE	169	USER	complete	A0A537F5Q5	Candidatus Bathyarchaeota archaeon	None	Archaea	NA	2026714	TrEMBL
355707	None	None	NA	DsbA family protein	None	NA	E6H14_02345	NA	None	None	None	IPR012336|IPR013766	None	IPR036249	None	None	NA	A0A537FEM3	EMBL-CDS:TMI32923.1|EMBL-CDS:TMI59813.1	NA	Candidatus Bathyarchaeota archaeon.	FALSE	None	None	PF13462	(TACK) Candidatus Bathyarchaeota	A0A537FEM3	FALSE	190	USER	complete	A0A537FEM3	Candidatus Bathyarchaeota archaeon	None	Archaea	NA	2026714	TrEMBL
355708	None	None	NA	Thioredoxin family protein	None	NA	E6H27_04205	NA	None	None	None	IPR012336	None	IPR036249	None	None	NA	A0A537FEV5	EMBL-CDS:TMI33002.1	NA	Candidatus Bathyarchaeota archaeon.	FALSE	None	None	PF13192	(TACK) Candidatus Bathyarchaeota	A0A537FEV5	FALSE	93	USER	complete	A0A537FEV5	Candidatus Bathyarchaeota archaeon	None	Archaea	NA	2026714	TrEMBL
355709	None	None	NA	Thioredoxin domain-containing protein	None	NA	E6H25_01345	NA	None	None	None	IPR012336|IPR013766	None	IPR036249	None	None	NA	A0A537FR51	EMBL-CDS:TMI36951.1	NA	Candidatus Bathyarchaeota archaeon.	FALSE	None	None	PF13462	(TACK) Candidatus Bathyarchaeota	A0A537FR51	FALSE	200	USER	complete	A0A537FR51	Candidatus Bathyarchaeota archaeon	None	Archaea	NA	2026714	TrEMBL
355710	None	None	NA	Thioredoxin family protein	None	NA	E6H23_08755	NA	None	None	None	IPR012336	None	IPR036249	None	None	NA	A0A537FYW6	EMBL-CDS:TMI39657.1	NA	Candidatus Bathyarchaeota archaeon.	FALSE	None	None	PF13192	(TACK) Candidatus Bathyarchaeota	A0A537FYW6	FALSE	96	USER	complete	A0A537FYW6	Candidatus Bathyarchaeota archaeon	None	Archaea	NA	2026714	TrEMBL
355711	None	None	NA	Thioredoxin family protein	None	NA	E6H23_08455	NA	None	None	None	IPR012336	None	IPR036249	None	None	NA	A0A537FZL7	EMBL-CDS:TMI39914.1	NA	Candidatus Bathyarchaeota archaeon.	FALSE	None	None	PF13192	(TACK) Candidatus Bathyarchaeota	A0A537FZL7	FALSE	96	USER	complete	A0A537FZL7	Candidatus Bathyarchaeota archaeon	None	Archaea	NA	2026714	TrEMBL
355712	None	None	NA	DsbA family protein	None	NA	E6H23_07630	NA	None	None	None	IPR012336|IPR013766	None	IPR036249	None	None	NA	A0A537G162	EMBL-CDS:TMI40461.1	NA	Candidatus Bathyarchaeota archaeon.	FALSE	None	None	PF13462	(TACK) Candidatus Bathyarchaeota	A0A537G162	FALSE	158	USER	complete	A0A537G162	Candidatus Bathyarchaeota archaeon	None	Archaea	NA	2026714	TrEMBL
355713	None	None	NA	Disulfide bond formation protein DsbA	None	NA	E6H21_03595	NA	None	None	None	IPR012336|IPR013766	None	IPR036249	None	None	NA	A0A537G3S6	EMBL-CDS:TMI41358.1	NA	Candidatus Bathyarchaeota archaeon.	FALSE	None	None	PF13462	(TACK) Candidatus Bathyarchaeota	A0A537G3S6	FALSE	204	USER	complete	A0A537G3S6	Candidatus Bathyarchaeota archaeon	None	Archaea	NA	2026714	TrEMBL
355714	None	None	NA	DsbA family protein	None	NA	E6H20_08945	NA	None	None	None	IPR012336|IPR013766	None	IPR036249	None	None	NA	A0A537GQ97	EMBL-CDS:TMI48913.1	NA	Candidatus Bathyarchaeota archaeon.	FALSE	None	None	PF13462	(TACK) Candidatus Bathyarchaeota	A0A537GQ97	FALSE	204	USER	complete	A0A537GQ97	Candidatus Bathyarchaeota archaeon	None	Archaea	NA	2026714	TrEMBL
355715	None	None	NA	DsbA family protein	None	NA	E6H17_00250	NA	None	None	None	IPR012336|IPR013766	None	IPR036249	None	None	NA	A0A537GU06	EMBL-CDS:TMI50183.1	NA	Candidatus Bathyarchaeota archaeon.	FALSE	None	None	PF13462	(TACK) Candidatus Bathyarchaeota	A0A537GU06	FALSE	204	USER	complete	A0A537GU06	Candidatus Bathyarchaeota archaeon	None	Archaea	NA	2026714	TrEMBL
355716	None	None	NA	Thioredoxin domain-containing protein	None	NA	E6H22_01580	NA	None	None	None	IPR012336|IPR013766	None	IPR036249	None	None	NA	A0A537GU63	EMBL-CDS:TMI50341.1	NA	Candidatus Bathyarchaeota archaeon.	FALSE	None	None	PF13462	(TACK) Candidatus Bathyarchaeota	A0A537GU63	FALSE	200	USER	complete	A0A537GU63	Candidatus Bathyarchaeota archaeon	None	Archaea	NA	2026714	TrEMBL
355717	None	None	NA	Thioredoxin family protein	None	NA	E6H22_00210	NA	None	None	None	IPR012336	None	IPR036249	None	None	NA	A0A537GW55	EMBL-CDS:TMI51038.1	NA	Candidatus Bathyarchaeota archaeon.	FALSE	None	None	PF13192	(TACK) Candidatus Bathyarchaeota	A0A537GW55	FALSE	103	USER	complete	A0A537GW55	Candidatus Bathyarchaeota archaeon	None	Archaea	NA	2026714	TrEMBL
355718	None	None	NA	DsbA family protein	None	NA	E6H13_07575	NA	None	None	None	IPR012336|IPR013766	None	IPR036249	None	None	NA	A0A537GZJ1	EMBL-CDS:TMI52149.1	NA	Candidatus Bathyarchaeota archaeon.	FALSE	None	None	PF13462	(TACK) Candidatus Bathyarchaeota	A0A537GZJ1	FALSE	206	USER	complete	A0A537GZJ1	Candidatus Bathyarchaeota archaeon	None	Archaea	NA	2026714	TrEMBL
355719	None	None	NA	Thioredoxin family protein	None	NA	E6H15_07400	NA	None	None	None	IPR012336	None	IPR036249	None	None	NA	A0A537H446	EMBL-CDS:TMI53724.1	NA	Candidatus Bathyarchaeota archaeon.	FALSE	None	None	PF13192	(TACK) Candidatus Bathyarchaeota	A0A537H446	FALSE	128	USER	complete	A0A537H446	Candidatus Bathyarchaeota archaeon	None	Archaea	NA	2026714	TrEMBL
355720	None	None	NA	DsbA family protein	None	NA	E6H18_10000	NA	None	None	None	IPR012336|IPR013766	None	IPR036249	None	None	NA	A0A537H7Q5	EMBL-CDS:TMI55109.1	NA	Candidatus Bathyarchaeota archaeon.	FALSE	None	None	PF13462	(TACK) Candidatus Bathyarchaeota	A0A537H7Q5	FALSE	204	USER	complete	A0A537H7Q5	Candidatus Bathyarchaeota archaeon	None	Archaea	NA	2026714	TrEMBL
355721	None	None	NA	Thioredoxin domain-containing protein	None	NA	E6H15_02820	NA	None	None	None	IPR012336|IPR013766	None	IPR036249	None	None	NA	A0A537H9K1	EMBL-CDS:TMI55751.1	NA	Candidatus Bathyarchaeota archaeon.	FALSE	None	None	PF13462	(TACK) Candidatus Bathyarchaeota	A0A537H9K1	FALSE	161	USER	complete	A0A537H9K1	Candidatus Bathyarchaeota archaeon	None	Archaea	NA	2026714	TrEMBL
355722	None	None	NA	Thioredoxin family protein	None	NA	E6H14_00100	NA	None	None	None	IPR012336	None	IPR036249	None	None	NA	A0A537HNR4	EMBL-CDS:TMI60676.1	NA	Candidatus Bathyarchaeota archaeon.	FALSE	None	None	PF13192	(TACK) Candidatus Bathyarchaeota	A0A537HNR4	FALSE	93	USER	complete	A0A537HNR4	Candidatus Bathyarchaeota archaeon	None	Archaea	NA	2026714	TrEMBL
355723	None	None	NA	DsbA family protein	None	NA	E6H12_05350	NA	None	None	None	IPR012336|IPR013766	None	IPR036249	None	None	NA	A0A537HWM3	EMBL-CDS:TMI63299.1	NA	Candidatus Bathyarchaeota archaeon.	FALSE	None	None	PF13462	(TACK) Candidatus Bathyarchaeota	A0A537HWM3	FALSE	204	USER	complete	A0A537HWM3	Candidatus Bathyarchaeota archaeon	None	Archaea	NA	2026714	TrEMBL
355724	None	None	NA	Thioredoxin family protein	None	NA	E6H16_05045	NA	None	None	None	IPR012336	None	IPR036249	None	None	NA	A0A537HZ25	EMBL-CDS:TMI64239.1	NA	Candidatus Bathyarchaeota archaeon.	FALSE	None	None	PF13192	(TACK) Candidatus Bathyarchaeota	A0A537HZ25	FALSE	98	USER	complete	A0A537HZ25	Candidatus Bathyarchaeota archaeon	None	Archaea	NA	2026714	TrEMBL
355725	None	None	NA	Thioredoxin domain-containing protein	None	NA	E6H11_08950	NA	None	None	None	IPR012336|IPR013766	None	IPR036249	None	None	NA	A0A537I865	EMBL-CDS:TMI67440.1	NA	Candidatus Bathyarchaeota archaeon.	FALSE	None	None	PF13462	(TACK) Candidatus Bathyarchaeota	A0A537I865	FALSE	204	USER	complete	A0A537I865	Candidatus Bathyarchaeota archaeon	None	Archaea	NA	2026714	TrEMBL
355726	None	None	NA	Thioredoxin family protein	None	NA	E6H16_02335	NA	None	None	None	IPR012336	None	IPR036249	None	None	NA	A0A537I9N0	EMBL-CDS:TMI67968.1	NA	Candidatus Bathyarchaeota archaeon.	FALSE	None	None	PF13192	(TACK) Candidatus Bathyarchaeota	A0A537I9N0	FALSE	63	USER	complete	A0A537I9N0	Candidatus Bathyarchaeota archaeon	None	Archaea	NA	2026714	TrEMBL
355727	None	None	NA	Thioredoxin domain-containing protein	None	NA	E6H16_01980	NA	None	None	None	IPR012336|IPR013766	None	IPR036249	None	None	NA	A0A537IA90	EMBL-CDS:TMI68173.1	NA	Candidatus Bathyarchaeota archaeon.	FALSE	None	None	PF13462	(TACK) Candidatus Bathyarchaeota	A0A537IA90	FALSE	205	USER	complete	A0A537IA90	Candidatus Bathyarchaeota archaeon	None	Archaea	NA	2026714	TrEMBL
355728	None	None	NA	DsbA family protein	None	NA	E6H16_01390	NA	None	None	None	IPR012336|IPR013766	None	IPR036249	None	None	NA	A0A537IBU4	EMBL-CDS:TMI68696.1	NA	Candidatus Bathyarchaeota archaeon.	FALSE	None	None	PF13462	(TACK) Candidatus Bathyarchaeota	A0A537IBU4	FALSE	158	USER	complete	A0A537IBU4	Candidatus Bathyarchaeota archaeon	None	Archaea	NA	2026714	TrEMBL
355737	None	None	NA	Glutaredoxin	None	NA	E2P42_01875	NA	None	None	None	IPR002109|IPR012336	IPR011903	IPR036249	None	None	NA	A0A550GC06	EMBL-CDS:TRO43987.1	NA	Candidatus Bathyarchaeota archaeon.	FALSE	None	None	PF13192	(TACK) Candidatus Bathyarchaeota	A0A550GC06	FALSE	215	USER	complete	A0A550GC06	Candidatus Bathyarchaeota archaeon	None	Archaea	NA	2026714	TrEMBL
355738	None	None	NA	Glutaredoxin	None	NA	E2P60_00265	NA	None	None	None	IPR002109|IPR012336	IPR011903	IPR036249	None	None	NA	A0A550GQX7	EMBL-CDS:TRO48899.1	NA	Candidatus Bathyarchaeota archaeon.	FALSE	None	None	PF13192	(TACK) Candidatus Bathyarchaeota	A0A550GQX7	FALSE	184	USER	fragment	A0A550GQX7	Candidatus Bathyarchaeota archaeon	None	Archaea	NA	2026714	TrEMBL
355739	None	None	NA	Glutaredoxin	None	NA	E2P63_07725	NA	None	None	None	IPR002109|IPR012336	IPR011903	IPR036249	None	None	NA	A0A550GT25	EMBL-CDS:TRO49650.1	NA	Candidatus Bathyarchaeota archaeon.	FALSE	None	None	PF13192	(TACK) Candidatus Bathyarchaeota	A0A550GT25	FALSE	214	USER	complete	A0A550GT25	Candidatus Bathyarchaeota archaeon	None	Archaea	NA	2026714	TrEMBL
355740	None	None	NA	Thioredoxin	None	NA	E2P71_09905	NA	None	None	None	IPR012336	IPR005243	IPR036249	None	None	NA	A0A550GWL9	EMBL-CDS:TRO50856.1	NA	Candidatus Bathyarchaeota archaeon.	FALSE	None	None	PF13192	(TACK) Candidatus Bathyarchaeota	A0A550GWL9	FALSE	77	USER	complete	A0A550GWL9	Candidatus Bathyarchaeota archaeon	None	Archaea	NA	2026714	TrEMBL
355741	None	None	NA	Thioredoxin family protein	None	NA	E2P71_02900	NA	None	None	None	IPR012336	IPR005243	IPR036249	None	None	NA	A0A550H9A4	EMBL-CDS:TRO55303.1	NA	Candidatus Bathyarchaeota archaeon.	FALSE	None	None	PF13192	(TACK) Candidatus Bathyarchaeota	A0A550H9A4	FALSE	106	USER	complete	A0A550H9A4	Candidatus Bathyarchaeota archaeon	None	Archaea	NA	2026714	TrEMBL
355742	None	None	NA	Thioredoxin	None	NA	E2P71_02575	NA	None	None	None	IPR012336	IPR005243	IPR036249	None	None	NA	A0A550H9W3	EMBL-CDS:TRO55543.1	NA	Candidatus Bathyarchaeota archaeon.	FALSE	None	None	PF13192	(TACK) Candidatus Bathyarchaeota	A0A550H9W3	FALSE	77	USER	complete	A0A550H9W3	Candidatus Bathyarchaeota archaeon	None	Archaea	NA	2026714	TrEMBL
353953	None	None	NA	Glutaredoxin domain-containing protein	None	NA	AC480_05960	NA	0009055 electron transfer activity|0015035 protein disulfide oxidoreductase activity	None	None	IPR002109|IPR012336	None	IPR036249	None	None	NA	A0A0M0BD36	GI:921065336|EMBL-CDS:KON26284.1	NA	miscellaneous Crenarchaeota group archaeon SMTZ1-55.	FALSE	None	None	PF13192	(TACK) Candidatus Bathyarchaeota	A0A0M0BD36	FALSE	87	USER	complete	A0A0M0BD36	miscellaneous Crenarchaeota group archaeon SMTZ1-5	None	Archaea	NA	1685133	TrEMBL
353954	None	None	NA	Thioredoxin-like_fold domain-containing protein	None	NA	AC481_03380	NA	None	None	None	IPR012336	None	IPR036249	None	None	NA	A0A0M0BHB2	GI:921067149|EMBL-CDS:KON27933.1	NA	miscellaneous Crenarchaeota group archaeon SMTZ-80.	FALSE	None	None	PF13192	(TACK) Candidatus Bathyarchaeota	A0A0M0BHB2	FALSE	94	USER	complete	A0A0M0BHB2	miscellaneous Crenarchaeota group archaeon SMTZ-80	None	Archaea	NA	1685135	TrEMBL
353956	None	None	NA	Uncharacterized protein	None	NA	AC478_03335	NA	0009055 electron transfer activity|0015035 protein disulfide oxidoreductase activity	None	None	IPR002109|IPR012336	IPR011903	IPR036249	None	None	NA	A0A0M0BR40	GI:921070546|EMBL-CDS:KON31037.1	NA	miscellaneous Crenarchaeota group-1 archaeon SG8-32-3.	FALSE	None	None	PF13192	(TACK) Candidatus Bathyarchaeota	A0A0M0BR40	FALSE	214	USER	complete	A0A0M0BR40	miscellaneous Crenarchaeota group-1 archaeon SG8-3	None	Archaea	NA	1685125	TrEMBL
353955	None	None	NA	Thioredoxin-like_fold domain-containing protein	None	NA	AC482_05360	NA	None	None	None	IPR012336	IPR005243	IPR036249	None	None	NA	A0A0M0BND8	GI:921069261|EMBL-CDS:KON29865.1	NA	miscellaneous Crenarchaeota group-15 archaeon DG-45.	FALSE	None	None	PF13192	(TACK) Candidatus Bathyarchaeota	A0A0M0BND8	FALSE	86	USER	complete	A0A0M0BND8	miscellaneous Crenarchaeota group-15 archaeon DG-4	None	Archaea	NA	1685127	TrEMBL
353957	None	None	NA	Glutaredoxin domain-containing protein	None	NA	AC479_01475	NA	0009055 electron transfer activity|0015035 protein disulfide oxidoreductase activity	None	None	IPR002109|IPR012336	IPR011903	IPR036249	None	None	NA	A0A0M0C0N4	GI:921074116|EMBL-CDS:KON34230.1	NA	miscellaneous Crenarchaeota group-6 archaeon AD8-1.	FALSE	None	None	PF13192	(TACK) Candidatus Bathyarchaeota	A0A0M0C0N4	FALSE	211	USER	complete	A0A0M0C0N4	miscellaneous Crenarchaeota group-6 archaeon AD8-1	None	Archaea	NA	1685126	TrEMBL
355444	None	None	NA	Glutaredoxin-like protein	None	NA	NAS2_1643	Conexivisphaera	None	None	None	IPR002109|IPR012336	IPR011903	IPR036249	None	None	NA	A0A4P2VF35	EMBL-CDS:BBE43014.1	NA	Conexivisphaera calidus.	FALSE	None	None	PF13192	(TACK) Candidatus Geothermarchaeota	A0A4P2VF35	FALSE	234	USER	complete	A0A4P2VF35	Conexivisphaera calidus	None	Archaea	NA	1874277	TrEMBL
355095	None	None	NA	Thioredoxin-like_fold domain-containing protein	None	NA	BA066_00415	NA	None	None	None	IPR012336	IPR011903	IPR036249	None	None	NA	A0A369T3Y3	EMBL-CDS:RDD54248.1	NA	Candidatus Korarchaeota archaeon NZ13-K.	FALSE	None	None	PF13192	(TACK) Candidatus Korarchaeota	A0A369T3Y3	FALSE	235	USER	complete	A0A369T3Y3	Candidatus Korarchaeota archaeon NZ13-K	None	Archaea	NA	1868214	TrEMBL
354875	None	None	NA	Glutaredoxin	None	NA	C0182_04795	NA	0009055 electron transfer activity|0015035 protein disulfide oxidoreductase activity	None	None	IPR002109|IPR012336	IPR011903	IPR036249	None	None	NA	A0A2J6ND56	EMBL-CDS:PMB79271.1	NA	Candidatus Korarchaeota archaeon.	FALSE	None	None	PF13192	(TACK) Candidatus Korarchaeota	A0A2J6ND56	FALSE	169	USER	fragment	A0A2J6ND56	Candidatus Korarchaeota archaeon	None	Archaea	NA	2056630	TrEMBL
354880	None	None	NA	Thioredoxin-like_fold domain-containing protein	None	NA	C0200_02290	NA	None	None	None	IPR012336	IPR011903	IPR036249	None	None	NA	A0A2K2V6J5	EMBL-CDS:PNV78199.1	NA	Candidatus Korarchaeota archaeon.	FALSE	None	None	PF13192	(TACK) Candidatus Korarchaeota	A0A2K2V6J5	FALSE	268	USER	complete	A0A2K2V6J5	Candidatus Korarchaeota archaeon	None	Archaea	NA	2056630	TrEMBL
355344	None	None	NA	Thioredoxin-like_fold domain-containing protein	None	NA	DRO00_07920	NA	None	None	None	IPR012336	None	IPR036249	None	None	NA	A0A497IZQ1	EMBL-CDS:RLG50986.1	NA	Candidatus Korarchaeota archaeon.	FALSE	None	None	PF13192	(TACK) Candidatus Korarchaeota	A0A497IZQ1	FALSE	85	USER	complete	A0A497IZQ1	Candidatus Korarchaeota archaeon	None	Archaea	NA	2056630	TrEMBL
355345	None	None	NA	Thioredoxin-like_fold domain-containing protein	None	NA	DRO00_10325	NA	None	None	None	IPR012336	IPR011903	IPR036249	None	None	NA	A0A497J191	EMBL-CDS:RLG49161.1	NA	Candidatus Korarchaeota archaeon.	FALSE	None	None	PF13192	(TACK) Candidatus Korarchaeota	A0A497J191	FALSE	231	USER	complete	A0A497J191	Candidatus Korarchaeota archaeon	None	Archaea	NA	2056630	TrEMBL
355549	None	None	NA	Thioredoxin-like_fold domain-containing protein	None	NA	DSO07_03985	NA	None	None	None	IPR012336	IPR011903	IPR036249	None	None	NA	A0A523BKV1	EMBL-CDS:TDA41556.1	NA	Candidatus Korarchaeota archaeon.	FALSE	None	None	PF13192	(TACK) Candidatus Korarchaeota	A0A523BKV1	FALSE	233	USER	complete	A0A523BKV1	Candidatus Korarchaeota archaeon	None	Archaea	NA	2056630	TrEMBL
355289	None	None	NA	Glutaredoxin	None	NA	D9Q81_03175	Candidatus Korarchaeum	None	None	None	IPR012336	IPR011903	IPR036249	None	None	NA	A0A429G703	EMBL-CDS:RSN69618.1	NA	Candidatus Korarchaeum cryptofilum.	FALSE	None	None	PF13192	(TACK) Candidatus Korarchaeota	A0A429G703	FALSE	237	USER	complete	A0A429G703	Candidatus Korarchaeum cryptofilum	None	Archaea	NA	498846	TrEMBL
355290	None	None	NA	Thioredoxin-like_fold domain-containing protein	None	NA	D6D85_16140	Candidatus Methanodesulfokores	None	None	None	IPR012336	IPR011903	IPR036249	None	None	NA	A0A429GCB1	EMBL-CDS:RSN71445.1|EMBL-CDS:RZN60198.1	NA	Candidatus Methanodesulfokores washburnensis.	FALSE	None	None	PF13192	(TACK) Candidatus Korarchaeota	A0A429GCB1	FALSE	233	USER	complete	A0A429GCB1	Candidatus Methanodesulfokores washburnensis	None	Archaea	NA	2478471	TrEMBL
355906	None	None	NA	Glutaredoxin-like domain protein	None	NA	Kcr_1225	Candidatus Korarchaeum	None	None	None	IPR012336	IPR011903	IPR036249	None	kcr:Kcr_1225	NA	B1L692	GI:170174918|GI:501266850|EMBL-CDS:ACB07971.1|REFSEQ:WP_012309868.1	NA	Korarchaeum cryptofilum (strain OPF8)	FALSE	None	None	PF13192	(TACK) Candidatus Korarchaeota	B1L692	FALSE	237	USER	complete	B1L692	Candidatus Korarchaeum cryptofilum OPF8	374847.Kcr_1225	Archaea	NA	374847	TrEMBL
354906	None	None	NA	Glutaredoxin	None	NA	B9Q02_09065	NA	0009055 electron transfer activity|0015035 protein disulfide oxidoreductase activity	None	None	IPR002109|IPR012336	IPR011903	IPR036249	None	None	NA	A0A2R6AEC8	EMBL-CDS:PSN84730.1	NA	Candidatus Marsarchaeota G1 archaeon BE_D.	FALSE	None	None	PF13192	(TACK) Candidatus Marsarchaeota	A0A2R6AEC8	FALSE	217	USER	complete	A0A2R6AEC8	Candidatus Marsarchaeota G1 archaeon BE_D	None	Archaea	NA	1978156	TrEMBL
354907	None	None	NA	Glutaredoxin	None	NA	B9Q00_07295	NA	0009055 electron transfer activity|0015035 protein disulfide oxidoreductase activity	None	None	IPR002109|IPR012336	IPR011903	IPR036249	None	None	NA	A0A2R6ANJ0	EMBL-CDS:PSN87954.1	NA	Candidatus Marsarchaeota G1 archaeon OSP_C.	FALSE	None	None	PF13192	(TACK) Candidatus Marsarchaeota	A0A2R6ANJ0	FALSE	217	USER	complete	A0A2R6ANJ0	Candidatus Marsarchaeota G1 archaeon OSP_C	None	Archaea	NA	1978154	TrEMBL
354905	None	None	NA	Glutaredoxin	None	NA	B9Q01_03485	NA	0009055 electron transfer activity|0015035 protein disulfide oxidoreductase activity	None	None	IPR002109|IPR012336	IPR011903	IPR036249	None	None	NA	A0A2R6ABP5	EMBL-CDS:PSN83766.1	NA	Candidatus Marsarchaeota G1 archaeon OSP_D.	FALSE	None	None	PF13192	(TACK) Candidatus Marsarchaeota	A0A2R6ABP5	FALSE	217	USER	complete	A0A2R6ABP5	Candidatus Marsarchaeota G1 archaeon OSP_D	None	Archaea	NA	1978155	TrEMBL
354915	None	None	NA	Glutaredoxin	None	NA	B9Q04_08790	NA	0009055 electron transfer activity|0015035 protein disulfide oxidoreductase activity	None	None	IPR002109|IPR012336	IPR011903	IPR036249	None	None	NA	A0A2R6CAC3	EMBL-CDS:PSO07824.1	NA	Candidatus Marsarchaeota G2 archaeon BE_D.	FALSE	None	None	PF13192	(TACK) Candidatus Marsarchaeota	A0A2R6CAC3	FALSE	214	USER	complete	A0A2R6CAC3	Candidatus Marsarchaeota G2 archaeon BE_D	None	Archaea	NA	1978158	TrEMBL
354916	None	None	NA	Glutaredoxin domain-containing protein	None	NA	B9Q04_07730	NA	0009055 electron transfer activity|0015035 protein disulfide oxidoreductase activity	None	None	IPR002109|IPR012336	IPR011903	IPR036249	None	None	NA	A0A2R6CAW1	EMBL-CDS:PSO08027.1	NA	Candidatus Marsarchaeota G2 archaeon BE_D.	FALSE	None	None	PF13192	(TACK) Candidatus Marsarchaeota	A0A2R6CAW1	FALSE	133	USER	complete	A0A2R6CAW1	Candidatus Marsarchaeota G2 archaeon BE_D	None	Archaea	NA	1978158	TrEMBL
354913	None	None	NA	Glutaredoxin	None	NA	B9Q05_08455	NA	0009055 electron transfer activity|0015035 protein disulfide oxidoreductase activity	None	None	IPR002109|IPR012336	IPR011903	IPR036249	None	None	NA	A0A2R6BSJ7	EMBL-CDS:PSO01586.1	NA	Candidatus Marsarchaeota G2 archaeon ECH_B_1.	FALSE	None	None	PF13192	(TACK) Candidatus Marsarchaeota	A0A2R6BSJ7	FALSE	214	USER	complete	A0A2R6BSJ7	Candidatus Marsarchaeota G2 archaeon ECH_B_1	None	Archaea	NA	1978159	TrEMBL
354910	None	None	NA	Glutaredoxin	None	NA	B9Q06_07965	NA	0009055 electron transfer activity|0015035 protein disulfide oxidoreductase activity	None	None	IPR002109|IPR012336	IPR011903	IPR036249	None	None	NA	A0A2R6B846	EMBL-CDS:PSN94820.1	NA	Candidatus Marsarchaeota G2 archaeon ECH_B_2.	FALSE	None	None	PF13192	(TACK) Candidatus Marsarchaeota	A0A2R6B846	FALSE	214	USER	complete	A0A2R6B846	Candidatus Marsarchaeota G2 archaeon ECH_B_2	None	Archaea	NA	1978160	TrEMBL
354912	None	None	NA	Glutaredoxin	None	NA	B9Q07_07440	NA	0009055 electron transfer activity|0015035 protein disulfide oxidoreductase activity	None	None	IPR002109|IPR012336	IPR011903	IPR036249	None	None	NA	A0A2R6BKW2	EMBL-CDS:PSN99281.1	NA	Candidatus Marsarchaeota G2 archaeon ECH_B_3.	FALSE	None	None	PF13192	(TACK) Candidatus Marsarchaeota	A0A2R6BKW2	FALSE	214	USER	complete	A0A2R6BKW2	Candidatus Marsarchaeota G2 archaeon ECH_B_3	None	Archaea	NA	1978161	TrEMBL
354911	None	None	NA	Glutaredoxin	None	NA	B9Q11_02595	NA	0009055 electron transfer activity|0015035 protein disulfide oxidoreductase activity	None	None	IPR002109|IPR012336	IPR011903	IPR036249	None	None	NA	A0A2R6BIC7	EMBL-CDS:PSN98228.1	NA	Candidatus Marsarchaeota G2 archaeon ECH_B_SAG-F08.	FALSE	None	None	PF13192	(TACK) Candidatus Marsarchaeota	A0A2R6BIC7	FALSE	217	USER	complete	A0A2R6BIC7	Candidatus Marsarchaeota G2 archaeon ECH_B_SAG-F08	None	Archaea	NA	1978165	TrEMBL
354914	None	None	NA	Glutaredoxin	None	NA	B9Q13_04980	NA	0009055 electron transfer activity|0015035 protein disulfide oxidoreductase activity	None	None	IPR002109|IPR012336	IPR011903	IPR036249	None	None	NA	A0A2R6C0E3	EMBL-CDS:PSO04317.1	NA	Candidatus Marsarchaeota G2 archaeon ECH_B_SAG-G16.	FALSE	None	None	PF13192	(TACK) Candidatus Marsarchaeota	A0A2R6C0E3	FALSE	217	USER	complete	A0A2R6C0E3	Candidatus Marsarchaeota G2 archaeon ECH_B_SAG-G16	None	Archaea	NA	1978167	TrEMBL
354908	None	None	NA	Glutaredoxin	None	NA	B9Q08_04245	NA	0009055 electron transfer activity|0015035 protein disulfide oxidoreductase activity	None	None	IPR002109|IPR012336	IPR011903	IPR036249	None	None	NA	A0A2R6AWE9	EMBL-CDS:PSN90686.1	NA	Candidatus Marsarchaeota G2 archaeon ECH_B_SAG-M15.	FALSE	None	None	PF13192	(TACK) Candidatus Marsarchaeota	A0A2R6AWE9	FALSE	214	USER	complete	A0A2R6AWE9	Candidatus Marsarchaeota G2 archaeon ECH_B_SAG-M15	None	Archaea	NA	1978162	TrEMBL
354909	None	None	NA	Glutaredoxin	None	NA	B9Q03_01575	NA	0009055 electron transfer activity|0015035 protein disulfide oxidoreductase activity	None	None	IPR002109|IPR012336	IPR011903	IPR036249	None	None	NA	A0A2R6B0Y8	EMBL-CDS:PSN92276.1	NA	Candidatus Marsarchaeota G2 archaeon OSP_D.	FALSE	None	None	PF13192	(TACK) Candidatus Marsarchaeota	A0A2R6B0Y8	FALSE	214	USER	complete	A0A2R6B0Y8	Candidatus Marsarchaeota G2 archaeon OSP_D	None	Archaea	NA	1978157	TrEMBL
355543	None	None	NA	Thioredoxin-like_fold domain-containing protein	None	NA	DSO05_04655	NA	None	None	None	IPR012336	None	IPR036249	None	None	NA	A0A523B4G3	EMBL-CDS:TDA35802.1	NA	Candidatus Nezhaarchaeota archaeon WYZ-LMO7.	FALSE	None	None	PF13192	(TACK) Candidatus Nezhaarchaeota	A0A523B4G3	FALSE	87	USER	complete	A0A523B4G3	Candidatus Nezhaarchaeota archaeon WYZ-LMO7	None	Archaea	NA	2546570	TrEMBL
355544	None	None	NA	Thioredoxin-like_fold domain-containing protein	None	NA	DSO05_04675	NA	None	None	None	IPR012336	IPR005243	IPR036249	None	None	NA	A0A523B4H6	EMBL-CDS:TDA35805.1	NA	Candidatus Nezhaarchaeota archaeon WYZ-LMO7.	FALSE	None	None	PF13192	(TACK) Candidatus Nezhaarchaeota	A0A523B4H6	FALSE	127	USER	complete	A0A523B4H6	Candidatus Nezhaarchaeota archaeon WYZ-LMO7	None	Archaea	NA	2546570	TrEMBL
355545	None	None	NA	Thioredoxin-like_fold domain-containing protein	None	NA	DSO05_04660	NA	None	None	None	IPR012336	None	IPR036249	None	None	NA	A0A523B4M4	EMBL-CDS:TDA35803.1	NA	Candidatus Nezhaarchaeota archaeon WYZ-LMO7.	FALSE	None	None	PF13192	(TACK) Candidatus Nezhaarchaeota	A0A523B4M4	FALSE	86	USER	complete	A0A523B4M4	Candidatus Nezhaarchaeota archaeon WYZ-LMO7	None	Archaea	NA	2546570	TrEMBL
355540	None	None	NA	Thioredoxin-like_fold domain-containing protein	None	NA	DSO06_04830	NA	None	None	None	IPR012336	None	IPR036249	None	None	NA	A0A523B157	EMBL-CDS:TDA34635.1	NA	Candidatus Nezhaarchaeota archaeon WYZ-LMO8.	FALSE	None	None	PF13192	(TACK) Candidatus Nezhaarchaeota	A0A523B157	FALSE	86	USER	complete	A0A523B157	Candidatus Nezhaarchaeota archaeon WYZ-LMO8	None	Archaea	NA	2546571	TrEMBL
355541	None	None	NA	Thioredoxin-like_fold domain-containing protein	None	NA	DSO06_04835	NA	None	None	None	IPR012336	None	IPR036249	None	None	NA	A0A523B163	EMBL-CDS:TDA34636.1	NA	Candidatus Nezhaarchaeota archaeon WYZ-LMO8.	FALSE	None	None	PF13192	(TACK) Candidatus Nezhaarchaeota	A0A523B163	FALSE	87	USER	complete	A0A523B163	Candidatus Nezhaarchaeota archaeon WYZ-LMO8	None	Archaea	NA	2546571	TrEMBL
355542	None	None	NA	Thioredoxin-like_fold domain-containing protein	None	NA	DSO06_04815	NA	None	None	None	IPR012336	IPR005243	IPR036249	None	None	NA	A0A523B1A9	EMBL-CDS:TDA34633.1	NA	Candidatus Nezhaarchaeota archaeon WYZ-LMO8.	FALSE	None	None	PF13192	(TACK) Candidatus Nezhaarchaeota	A0A523B1A9	FALSE	127	USER	complete	A0A523B1A9	Candidatus Nezhaarchaeota archaeon WYZ-LMO8	None	Archaea	NA	2546571	TrEMBL
355263	None	None	Candidatus Methanomethyli	Thioredoxin-like_fold domain-containing protein	None	Candidatus Methanomethyli	Metus_0107	Candidatus Methanosuratus	None	None	None	IPR012336	None	IPR036249	None	None	NA	A0A3S3RCU2	EMBL-CDS:RWX74082.1	Candidatus Methanomethyliales	Candidatus Methanosuratus subterraneum.	FALSE	None	None	PF13192	(TACK) Candidatus Verstraetearchaeota	A0A3S3RCU2	FALSE	86	USER	complete	A0A3S3RCU2	Candidatus Methanosuratus subterraneum	None	Archaea	NA	2593994	TrEMBL
355264	None	None	Candidatus Methanomethyli	Thioredoxin-like_fold domain-containing protein	None	Candidatus Methanomethyli	Metus_0273	Candidatus Methanosuratus	None	None	None	IPR012336	None	IPR036249	None	None	NA	A0A3S3S8Y7	EMBL-CDS:RWX74248.1	Candidatus Methanomethyliales	Candidatus Methanosuratus subterraneum.	FALSE	None	None	PF13192	(TACK) Candidatus Verstraetearchaeota	A0A3S3S8Y7	FALSE	98	USER	complete	A0A3S3S8Y7	Candidatus Methanosuratus subterraneum	None	Archaea	NA	2593994	TrEMBL
355265	None	None	Candidatus Methanomethyli	Thioredoxin-like_fold domain-containing protein	None	Candidatus Methanomethyli	Metus_0106	Candidatus Methanosuratus	None	None	None	IPR012336	None	IPR036249	None	None	NA	A0A3S3TT66	EMBL-CDS:RWX74081.1	Candidatus Methanomethyliales	Candidatus Methanosuratus subterraneum.	FALSE	None	None	PF13192	(TACK) Candidatus Verstraetearchaeota	A0A3S3TT66	FALSE	85	USER	complete	A0A3S3TT66	Candidatus Methanosuratus subterraneum	None	Archaea	NA	2593994	TrEMBL
355296	None	None	Candidatus Methanomethyli	Thioredoxin-like_fold domain-containing protein	None	Candidatus Methanomethyli	Metus_0793	Candidatus Methanosuratus	None	None	None	IPR012336	IPR005243	IPR036249	None	None	NA	A0A444L5H1	EMBL-CDS:RWX72819.1	Candidatus Methanomethyliales	Candidatus Methanosuratus subterraneum.	FALSE	None	None	PF13192	(TACK) Candidatus Verstraetearchaeota	A0A444L5H1	FALSE	85	USER	complete	A0A444L5H1	Candidatus Methanosuratus subterraneum	None	Archaea	NA	2593994	TrEMBL
355318	None	None	NA	Thioredoxin-like_fold domain-containing protein	None	NA	DRJ31_11440	NA	None	None	None	IPR012336	None	IPR036249	None	None	NA	A0A497EIX4	EMBL-CDS:RLE45317.1	NA	Candidatus Verstraetearchaeota archaeon.	FALSE	None	None	PF13192	(TACK) Candidatus Verstraetearchaeota	A0A497EIX4	FALSE	215	USER	complete	A0A497EIX4	Candidatus Verstraetearchaeota archaeon	None	Archaea	NA	2250257	TrEMBL
355319	None	None	NA	Thioredoxin-like_fold domain-containing protein	None	NA	DRJ18_02760	NA	None	None	None	IPR012336	None	IPR036249	None	None	NA	A0A497EMD9	EMBL-CDS:RLE47846.1	NA	Candidatus Verstraetearchaeota archaeon.	FALSE	None	None	PF13192	(TACK) Candidatus Verstraetearchaeota	A0A497EMD9	FALSE	144	USER	fragment	A0A497EMD9	Candidatus Verstraetearchaeota archaeon	None	Archaea	NA	2250257	TrEMBL
355320	None	None	NA	Thioredoxin domain-containing protein	None	NA	DRJ31_07250	NA	None	None	None	IPR012336|IPR013766	None	IPR036249	None	None	NA	A0A497EP44	EMBL-CDS:RLE48440.1	NA	Candidatus Verstraetearchaeota archaeon.	FALSE	None	None	PF13098	(TACK) Candidatus Verstraetearchaeota	A0A497EP44	FALSE	145	USER	complete	A0A497EP44	Candidatus Verstraetearchaeota archaeon	None	Archaea	NA	2250257	TrEMBL
355321	None	None	NA	Thioredoxin domain-containing protein	None	NA	DRJ33_04075	NA	None	None	None	IPR012336|IPR013766	None	IPR036249	None	None	NA	A0A497F081	EMBL-CDS:RLE52308.1	NA	Candidatus Verstraetearchaeota archaeon.	FALSE	None	None	PF13098	(TACK) Candidatus Verstraetearchaeota	A0A497F081	FALSE	145	USER	complete	A0A497F081	Candidatus Verstraetearchaeota archaeon	None	Archaea	NA	2250257	TrEMBL
355322	None	None	NA	Thioredoxin-like_fold domain-containing protein	None	NA	DRJ30_06335	NA	None	None	None	IPR012336	IPR011903	IPR036249	None	None	NA	A0A497F2U2	EMBL-CDS:RLE53835.1	NA	Candidatus Verstraetearchaeota archaeon.	FALSE	None	None	PF13192	(TACK) Candidatus Verstraetearchaeota	A0A497F2U2	FALSE	244	USER	complete	A0A497F2U2	Candidatus Verstraetearchaeota archaeon	None	Archaea	NA	2250257	TrEMBL
355546	None	None	NA	Thioredoxin	None	NA	DSO09_04975	NA	None	None	None	IPR012336	None	IPR036249	None	None	NA	A0A523BB11	EMBL-CDS:RZN55794.1|EMBL-CDS:TDA38139.1	NA	Candidatus Verstraetearchaeota archaeon.	FALSE	None	None	PF13192	(TACK) Candidatus Verstraetearchaeota	A0A523BB11	FALSE	82	USER	complete	A0A523BB11	Candidatus Verstraetearchaeota archaeon	None	Archaea	NA	2250257	TrEMBL
355547	None	None	NA	Thioredoxin family protein	None	NA	DSO09_03115	NA	None	None	None	IPR012336	IPR005243	IPR036249	None	None	NA	A0A523BD25	EMBL-CDS:RZN55224.1|EMBL-CDS:TDA38849.1	NA	Candidatus Verstraetearchaeota archaeon.	FALSE	None	None	PF13192	(TACK) Candidatus Verstraetearchaeota	A0A523BD25	FALSE	86	USER	complete	A0A523BD25	Candidatus Verstraetearchaeota archaeon	None	Archaea	NA	2250257	TrEMBL
355548	None	None	NA	Thioredoxin domain-containing protein	None	NA	DSO08_03015	NA	None	None	None	IPR012336|IPR013766	None	IPR036249	None	None	NA	A0A523BDU9	EMBL-CDS:TDA39123.1	NA	Candidatus Verstraetearchaeota archaeon.	FALSE	None	None	PF13098	(TACK) Candidatus Verstraetearchaeota	A0A523BDU9	FALSE	139	USER	complete	A0A523BDU9	Candidatus Verstraetearchaeota archaeon	None	Archaea	NA	2250257	TrEMBL
354994	None	None	Thermoprotei	Glutaredoxin	None	Sulfolobaceae	DFR85_06775	Acidianus	None	None	None	IPR012336	IPR011903	IPR036249	None	abri:DFR85_06775	NA	A0A2U9IEH4	GI:1397985095|EMBL-CDS:AWR94344.1	Sulfolobales	Acidianus brierleyi.	FALSE	None	None	PF13192	(TACK) Crenarchaeota	A0A2U9IEH4	FALSE	233	USER	complete	A0A2U9IEH4	Acidianus brierleyi	None	Archaea	NA	41673	TrEMBL
354995	None	None	Thermoprotei	Thioredoxin	None	Sulfolobaceae	DFR85_09760	Acidianus	0009055 electron transfer activity|0015035 protein disulfide oxidoreductase activity	None	None	IPR002109|IPR012336	None	IPR036249	None	abri:DFR85_09760	NA	A0A2U9IFQ6	GI:1397985591|EMBL-CDS:AWR94840.1	Sulfolobales	Acidianus brierleyi.	FALSE	None	None	PF13192	(TACK) Crenarchaeota	A0A2U9IFQ6	FALSE	260	USER	complete	A0A2U9IFQ6	Acidianus brierleyi	None	Archaea	NA	41673	TrEMBL
354996	None	None	Thermoprotei	Glutaredoxin	None	Sulfolobaceae	DFR85_11395	Acidianus	None	None	None	IPR012336	None	IPR036249	None	abri:DFR85_11395	NA	A0A2U9IGE5	GI:1397985862|EMBL-CDS:AWR95111.1	Sulfolobales	Acidianus brierleyi.	FALSE	None	None	PF13192	(TACK) Crenarchaeota	A0A2U9IGE5	FALSE	186	USER	complete	A0A2U9IGE5	Acidianus brierleyi	None	Archaea	NA	41673	TrEMBL
356046	None	None	Thermoprotei	Thioredoxin/glutaredoxin-like protein	None	Sulfolobaceae	Ahos_1206	Acidianus	0009055 electron transfer activity|0015035 protein disulfide oxidoreductase activity	None	None	IPR002109|IPR012336	None	IPR036249	None	aho:Ahos_1206	NA	F4B3Q2	GI:503541929|GI:332694622|EMBL-CDS:AEE94089.1|REFSEQ:WP_013776005.1	Sulfolobales	Acidianus hospitalis (strain W1)	FALSE	None	None	PF13192	(TACK) Crenarchaeota	F4B3Q2	FALSE	260	USER	complete	F4B3Q2	Acidianus hospitalis W1	933801.Ahos_1206	Archaea	NA	933801	TrEMBL
356047	None	None	Thermoprotei	Glutaredoxin related protein	None	Sulfolobaceae	Ahos_1702	Acidianus	None	None	None	IPR012336	None	IPR036249	None	aho:Ahos_1702	NA	F4B6F9	GI:332695112|GI:503542418|EMBL-CDS:AEE94579.1|REFSEQ:WP_013776494.1	Sulfolobales	Acidianus hospitalis (strain W1)	FALSE	None	None	PF13192	(TACK) Crenarchaeota	F4B6F9	FALSE	178	USER	complete	F4B6F9	Acidianus hospitalis W1	933801.Ahos_1702	Archaea	NA	933801	TrEMBL
356048	None	None	Thermoprotei	Glutaredoxin-like domain protein	None	Sulfolobaceae	Ahos_0610	Acidianus	None	None	None	IPR012336	IPR011903	IPR036249	None	aho:Ahos_0610	NA	F4B715	GI:332694031|GI:503541338|EMBL-CDS:AEE93498.1|REFSEQ:WP_013775414.1	Sulfolobales	Acidianus hospitalis (strain W1)	FALSE	None	None	PF13192	(TACK) Crenarchaeota	F4B715	FALSE	236	USER	complete	F4B715	Acidianus hospitalis W1	933801.Ahos_0610	Archaea	NA	933801	TrEMBL
354981	None	None	Thermoprotei	Glutaredoxin	None	Sulfolobaceae	DDW13_06700	Acidianus	None	None	None	IPR012336	IPR011903	IPR036249	None	None	NA	A0A2T9X3H2	EMBL-CDS:PVU74627.1	Sulfolobales	Acidianus hospitalis.	FALSE	None	None	PF13192	(TACK) Crenarchaeota	A0A2T9X3H2	FALSE	158	USER	fragment	A0A2T9X3H2	Acidianus hospitalis	None	Archaea	NA	563177	TrEMBL
354983	None	None	Thermoprotei	Glutaredoxin	None	Sulfolobaceae	DDW13_04470	Acidianus	None	None	None	IPR012336	None	IPR036249	None	None	NA	A0A2T9X6J7	EMBL-CDS:PVU75727.1	Sulfolobales	Acidianus hospitalis.	FALSE	None	None	PF13192	(TACK) Crenarchaeota	A0A2T9X6J7	FALSE	178	USER	complete	A0A2T9X6J7	Acidianus hospitalis	None	Archaea	NA	563177	TrEMBL
354984	None	None	Thermoprotei	Thioredoxin	None	Sulfolobaceae	DDW13_04345	Acidianus	0009055 electron transfer activity|0015035 protein disulfide oxidoreductase activity	None	None	IPR002109|IPR012336	None	IPR036249	None	None	NA	A0A2T9X6Z0	EMBL-CDS:PVU75849.1	Sulfolobales	Acidianus hospitalis.	FALSE	None	None	PF13192	(TACK) Crenarchaeota	A0A2T9X6Z0	FALSE	260	USER	complete	A0A2T9X6Z0	Acidianus hospitalis	None	Archaea	NA	563177	TrEMBL
354460	None	None	Thermoprotei	Glutaredoxin	None	Sulfolobaceae	B6F84_08030	Acidianus	None	None	None	IPR012336	IPR011903	IPR036249	None	aman:B6F84_08030	NA	A0A1W6K0D2	GI:1188287723|EMBL-CDS:ARM75978.1	Sulfolobales	Acidianus manzaensis.	FALSE	None	None	PF13192	(TACK) Crenarchaeota	A0A1W6K0D2	FALSE	233	USER	complete	A0A1W6K0D2	Acidianus manzaensis	None	Archaea	NA	282676	TrEMBL
354461	None	None	Thermoprotei	Thioredoxin	None	Sulfolobaceae	B6F84_10125	Acidianus	0009055 electron transfer activity|0015035 protein disulfide oxidoreductase activity	None	None	IPR002109|IPR012336	None	IPR036249	None	aman:B6F84_10125	NA	A0A1W6K1D3	GI:1188288088|EMBL-CDS:ARM76343.1	Sulfolobales	Acidianus manzaensis.	FALSE	None	None	PF13192	(TACK) Crenarchaeota	A0A1W6K1D3	FALSE	260	USER	complete	A0A1W6K1D3	Acidianus manzaensis	None	Archaea	NA	282676	TrEMBL
354462	None	None	Thermoprotei	Glutaredoxin	None	Sulfolobaceae	B6F84_11975	Acidianus	None	None	None	IPR012336	None	IPR036249	None	aman:B6F84_11975	NA	A0A1W6K2E7	GI:1188288405|EMBL-CDS:ARM76660.1	Sulfolobales	Acidianus manzaensis.	FALSE	None	None	PF13192	(TACK) Crenarchaeota	A0A1W6K2E7	FALSE	180	USER	complete	A0A1W6K2E7	Acidianus manzaensis	None	Archaea	NA	282676	TrEMBL
354997	None	None	Thermoprotei	Glutaredoxin	None	Sulfolobaceae	DFR86_07065	Acidianus	None	None	None	IPR012336	IPR011903	IPR036249	None	asul:DFR86_07065	NA	A0A2U9IMT1	GI:1397988085|EMBL-CDS:AWR97333.1	Sulfolobales	Acidianus sulfidivorans JP7.	FALSE	None	None	PF13192	(TACK) Crenarchaeota	A0A2U9IMT1	FALSE	233	USER	complete	A0A2U9IMT1	Acidianus sulfidivorans JP7	None	Archaea	NA	619593	TrEMBL
354998	None	None	Thermoprotei	Thioredoxin	None	Sulfolobaceae	DFR86_08805	Acidianus	0009055 electron transfer activity|0015035 protein disulfide oxidoreductase activity	None	None	IPR002109|IPR012336	None	IPR036249	None	asul:DFR86_08805	NA	A0A2U9INR5	GI:1397988388|EMBL-CDS:AWR97636.1	Sulfolobales	Acidianus sulfidivorans JP7.	FALSE	None	None	PF13192	(TACK) Crenarchaeota	A0A2U9INR5	FALSE	260	USER	complete	A0A2U9INR5	Acidianus sulfidivorans JP7	None	Archaea	NA	619593	TrEMBL
354999	None	None	Thermoprotei	Glutaredoxin	None	Sulfolobaceae	DFR86_10220	Acidianus	None	None	None	IPR012336	None	IPR036249	None	asul:DFR86_10220	NA	A0A2U9IQN1	GI:1397989082|EMBL-CDS:AWR98330.1	Sulfolobales	Acidianus sulfidivorans JP7.	FALSE	None	None	PF13192	(TACK) Crenarchaeota	A0A2U9IQN1	FALSE	180	USER	complete	A0A2U9IQN1	Acidianus sulfidivorans JP7	None	Archaea	NA	619593	TrEMBL
356000	None	None	Thermoprotei	Protein-disulfide oxidoreductase	None	Acidilobaceae	ASAC_0209	Acidilobus	None	None	None	IPR012336	IPR011903	IPR036249	None	asc:ASAC_0209	NA	D9PZX8	GI:302328421|GI:503031152|EMBL-CDS:ADL18616.1|REFSEQ:WP_013266128.1	Acidilobales	Acidilobus saccharovorans (strain DSM 16705 / JCM 18335 / VKM B-2471 /345-15)	FALSE	None	None	PF13192	(TACK) Crenarchaeota	D9PZX8	FALSE	247	USER	complete	D9PZX8	Acidilobus saccharovorans 345-15	666510.ASAC_0209	Archaea	NA	666510	TrEMBL
356001	None	None	Thermoprotei	Thioredoxin domain-containing protein	None	Acidilobaceae	ASAC_0619	Acidilobus	None	None	None	IPR012336|IPR013766	None	IPR036249	None	asc:ASAC_0619	NA	D9Q138	GI:302328831|GI:503031562|EMBL-CDS:ADL19026.1|REFSEQ:WP_013266538.1	Acidilobales	Acidilobus saccharovorans (strain DSM 16705 / JCM 18335 / VKM B-2471 /345-15)	FALSE	None	None	PF13098	(TACK) Crenarchaeota	D9Q138	FALSE	368	USER	complete	D9Q138	Acidilobus saccharovorans 345-15	666510.ASAC_0619	Archaea	NA	666510	TrEMBL
354014	None	None	Thermoprotei	Glutaredoxin	None	Acidilobaceae	SE86_01840	Acidilobus	None	None	None	IPR012336	IPR011903	IPR036249	None	acia:SE86_01840	NA	A0A0X8IB54	GI:985631337|EMBL-CDS:AMD30344.1	Acidilobales	Acidilobus sp. 7A.	FALSE	None	None	PF13192	(TACK) Crenarchaeota	A0A0X8IB54	FALSE	245	USER	complete	A0A0X8IB54	Acidilobus sp. 7A	None	Archaea	NA	1577685	TrEMBL
354971	None	None	Thermoprotei	Glutaredoxin	None	Acidilobaceae	DDW02_00240	Acidilobus	None	None	None	IPR012336	None	IPR036249	None	None	NA	A0A2T9WMJ6	EMBL-CDS:PVU69045.1	Acidilobales	Acidilobus sp. SCGC AC-742_M05.	FALSE	None	None	PF13192	(TACK) Crenarchaeota	A0A2T9WMJ6	FALSE	113	USER	fragment	A0A2T9WMJ6	Acidilobus sp. SCGC AC-742_M05	None	Archaea	NA	1987489	TrEMBL
356410	None	None	Thermoprotei	Protein-disulfide oxidoreductase	None	Desulfurococcaceae	ACAM_0544	Aeropyrum	None	None	None	IPR012336	IPR011903	IPR036249	None	acj:ACAM_0544	NA	U3TDG3	GI:547221773|EMBL-CDS:BAN90013.1	Desulfurococcales	Aeropyrum camini SY1 = JCM 12091.	FALSE	fig|1198449.6.peg.550	None	PF13192	(TACK) Crenarchaeota	U3TDG3	FALSE	243	USER	complete	U3TDG3	Aeropyrum camini SY1 = JCM 12091	1198449.ACAM_0544	Archaea	NA	1198449	TrEMBL
356368	1.8.99.B1 171.	None	Thermoprotei	Protein-disulfide oxidoreductase	None	Desulfurococcaceae	APE_0775	Aeropyrum	None	None	None	IPR012336	IPR011903	IPR036249	None	ape:APE_0775	NA	Q9YDZ4	GI:116667733|GI:5104438|GI:116667732|EMBL-CDS:BAA79753.1	Desulfurococcales	Aeropyrum pernix (strain ATCC 700893 / DSM 11879 / JCM 9820 / NBRC100138 / K1)	FALSE	fig|272557.25.peg.556	2HLS	PF13192	(TACK) Crenarchaeota	Q9YDZ4	FALSE	243	USER	complete	Q9YDZ4	Aeropyrum pernix K1	272557.APE_0775	Archaea	NA	272557	TrEMBL
355267	None	None	Thermoprotei	Uncharacterized protein	None	Desulfurococcaceae	apy_10050	Aeropyrum	None	None	None	IPR012336	IPR011903	IPR036249	None	None	NA	A0A401HA78	EMBL-CDS:GBF09280.1	Desulfurococcales	Aeropyrum pernix.	TRUE	None	None	PF13192	(TACK) Crenarchaeota	A0A401HA78	FALSE	243	USER	complete	A0A401HA78	Aeropyrum pernix	None	Archaea	NA	56636	TrEMBL
356161	None	None	Thermoprotei	Glutaredoxin-like domain protein	None	Caldisphaeraceae	Calag_1384	Caldisphaera	None	None	None	IPR012336	IPR011903	IPR036249	None	clg:Calag_1384	NA	L0AB25	GI:429134081|GI:505045888|EMBL-CDS:AFZ71093.1|REFSEQ:WP_015232990.1	Acidilobales	Caldisphaera lagunensis (strain DSM 15908 / JCM 11604 / IC-154)	FALSE	None	None	PF13192	(TACK) Crenarchaeota	L0AB25	FALSE	245	USER	complete	L0AB25	Caldisphaera lagunensis DSM 15908	1056495.Calag_1384	Archaea	NA	1056495	TrEMBL
354876	None	None	Thermoprotei	Glutaredoxin	None	Caldisphaeraceae	C0172_00285	Caldisphaera	None	None	None	IPR012336	IPR011903	IPR036249	None	None	NA	A0A2J6W461	EMBL-CDS:PMP60688.1|EMBL-CDS:PMP89373.1	Acidilobales	Caldisphaera sp.	FALSE	None	None	PF13192	(TACK) Crenarchaeota	A0A2J6W461	FALSE	245	USER	complete	A0A2J6W461	Caldisphaera sp.	None	Archaea	NA	2060322	TrEMBL
354878	None	None	Thermoprotei	Glutaredoxin	None	Caldisphaeraceae	C0172_00650	Caldisphaera	None	None	None	IPR012336	IPR011903	IPR036249	None	None	NA	A0A2J6XI70	EMBL-CDS:PMP89232.1	Acidilobales	Caldisphaera sp.	FALSE	None	None	PF13192	(TACK) Crenarchaeota	A0A2J6XI70	FALSE	246	USER	complete	A0A2J6XI70	Caldisphaera sp.	None	Archaea	NA	2060322	TrEMBL
355885	None	None	Thermoprotei	Glutaredoxin-like domain protein	None	Thermoproteaceae	Cmaq_1343	Caldivirga	None	None	None	IPR012336	IPR011903	IPR036249	None	cma:Cmaq_1343	NA	A8M8V0	GI:157920742|GI:501137890|EMBL-CDS:ABW02169.1|REFSEQ:WP_012186388.1	Thermoproteales	Caldivirga maquilingensis (strain ATCC 700844 / DSM 13496 / JCM 10307/ IC-167)	FALSE	None	None	PF13192	(TACK) Crenarchaeota	A8M8V0	FALSE	249	USER	complete	A8M8V0	Caldivirga maquilingensis IC-167	397948.Cmaq_1343	Archaea	NA	397948	TrEMBL
355886	None	None	Thermoprotei	Thioredoxin-like_fold domain-containing protein	None	Thermoproteaceae	Cmaq_0050	Caldivirga	None	None	None	IPR012336	None	IPR036249	None	cma:Cmaq_0050	NA	A8M9M3	GI:157919477|GI:501136558|EMBL-CDS:ABW00904.1|REFSEQ:WP_012185124.1	Thermoproteales	Caldivirga maquilingensis (strain ATCC 700844 / DSM 13496 / JCM 10307/ IC-167)	FALSE	None	None	PF13462	(TACK) Crenarchaeota	A8M9M3	FALSE	291	USER	complete	A8M9M3	Caldivirga maquilingensis IC-167	397948.Cmaq_0050	Archaea	NA	397948	TrEMBL
355887	None	None	Thermoprotei	Cytochrome c biogenesis protein transmembrane region	None	Thermoproteaceae	Cmaq_1726	Caldivirga	None	None	None	IPR003834|IPR012336	None	IPR036249	None	cma:Cmaq_1726	NA	A8MAH2	GI:157921122|GI:501138294|EMBL-CDS:ABW02549.1|REFSEQ:WP_012186768.1	Thermoproteales	Caldivirga maquilingensis (strain ATCC 700844 / DSM 13496 / JCM 10307/ IC-167)	FALSE	None	None	PF02683|PF13098	(TACK) Crenarchaeota	A8MAH2	FALSE	411	USER	complete	A8MAH2	Caldivirga maquilingensis IC-167	397948.Cmaq_1726	Archaea	NA	397948	TrEMBL
355888	None	None	Thermoprotei	Glutaredoxin	None	Thermoproteaceae	Cmaq_0262	Caldivirga	0009055 electron transfer activity|0015035 protein disulfide oxidoreductase activity	None	None	IPR002109|IPR012336	None	IPR036249	None	cma:Cmaq_0262	NA	A8MAS4	GI:501136771|GI:157919683|EMBL-CDS:ABW01110.1|REFSEQ:WP_012185330.1	Thermoproteales	Caldivirga maquilingensis (strain ATCC 700844 / DSM 13496 / JCM 10307/ IC-167)	FALSE	None	None	PF13192	(TACK) Crenarchaeota	A8MAS4	FALSE	259	USER	complete	A8MAS4	Caldivirga maquilingensis IC-167	397948.Cmaq_0262	Archaea	NA	397948	TrEMBL
355889	None	None	Thermoprotei	Thiol:disulphide interchange protein| putative	None	Thermoproteaceae	Cmaq_1958	Caldivirga	None	None	None	IPR012336	None	IPR036249	None	cma:Cmaq_1958	NA	A8MBP1	GI:501138527|GI:157921347|EMBL-CDS:ABW02774.1|REFSEQ:WP_012186993.1	Thermoproteales	Caldivirga maquilingensis (strain ATCC 700844 / DSM 13496 / JCM 10307/ IC-167)	FALSE	None	None	PF13462	(TACK) Crenarchaeota	A8MBP1	FALSE	182	USER	complete	A8MBP1	Caldivirga maquilingensis IC-167	397948.Cmaq_1958	Archaea	NA	397948	TrEMBL
354044	None	None	Thermoprotei	Glutaredoxin	None	Thermoproteaceae	AT712_03725	Caldivirga	0009055 electron transfer activity|0015035 protein disulfide oxidoreductase activity	None	None	IPR002109|IPR012336	None	IPR036249	None	None	NA	A0A101XEF3	GI:974318224|EMBL-CDS:KUO89784.1	Thermoproteales	Caldivirga sp. CIS_19.	FALSE	None	None	PF13192	(TACK) Crenarchaeota	A0A101XEF3	FALSE	260	USER	complete	A0A101XEF3	Caldivirga sp. CIS_19	None	Archaea	NA	1714255	TrEMBL
354045	None	None	Thermoprotei	Glutaredoxin	None	Thermoproteaceae	AT712_05760	Caldivirga	None	None	None	IPR012336	None	IPR036249	None	None	NA	A0A101XEP5	GI:974318529|EMBL-CDS:KUO90047.1	Thermoproteales	Caldivirga sp. CIS_19.	FALSE	None	None	PF13192	(TACK) Crenarchaeota	A0A101XEP5	FALSE	249	USER	complete	A0A101XEP5	Caldivirga sp. CIS_19	None	Archaea	NA	1714255	TrEMBL
354046	None	None	Thermoprotei	Thiol:disulfide interchange protein	None	Thermoproteaceae	AT713_01465	Caldivirga	None	None	None	IPR012336	None	IPR036249	None	None	NA	A0A101XF94	GI:974318775|EMBL-CDS:KUO90247.1	Thermoproteales	Caldivirga sp. JCHS_4.	FALSE	None	None	PF13462	(TACK) Crenarchaeota	A0A101XF94	FALSE	192	USER	complete	A0A101XF94	Caldivirga sp. JCHS_4	None	Archaea	NA	1714254	TrEMBL
354048	None	None	Thermoprotei	Thioredoxin-like_fold domain-containing protein	None	Thermoproteaceae	AT713_04085	Caldivirga	None	None	None	IPR012336	None	IPR036249	None	None	NA	A0A101XHL5	GI:974326535|EMBL-CDS:KUO91589.1	Thermoproteales	Caldivirga sp. JCHS_4.	FALSE	None	None	PF13462	(TACK) Crenarchaeota	A0A101XHL5	FALSE	182	USER	complete	A0A101XHL5	Caldivirga sp. JCHS_4	None	Archaea	NA	1714254	TrEMBL
354052	None	None	Thermoprotei	Glutaredoxin	None	Thermoproteaceae	AT713_00865	Caldivirga	0009055 electron transfer activity|0015035 protein disulfide oxidoreductase activity	None	None	IPR002109|IPR012336	None	IPR036249	None	None	NA	A0A101XK17	GI:974333930|EMBL-CDS:KUO92882.1	Thermoproteales	Caldivirga sp. JCHS_4.	FALSE	None	None	PF13192	(TACK) Crenarchaeota	A0A101XK17	FALSE	260	USER	complete	A0A101XK17	Caldivirga sp. JCHS_4	None	Archaea	NA	1714254	TrEMBL
354067	None	None	Thermoprotei	Thioredoxin-like_fold domain-containing protein	None	Thermoproteaceae	AT713_04260	Caldivirga	None	None	None	IPR012336	None	IPR036249	None	None	NA	A0A117SV55	GI:974326722|EMBL-CDS:KUO91761.1	Thermoproteales	Caldivirga sp. JCHS_4.	FALSE	None	None	PF13462	(TACK) Crenarchaeota	A0A117SV55	FALSE	299	USER	complete	A0A117SV55	Caldivirga sp. JCHS_4	None	Archaea	NA	1714254	TrEMBL
354037	None	None	Thermoprotei	Glutaredoxin	None	Thermoproteaceae	AT709_04130	Caldivirga	None	None	None	IPR012336	None	IPR036249	None	None	NA	A0A101X1A7	GI:974289662|EMBL-CDS:KUO82946.1	Thermoproteales	Caldivirga sp. MG_3.	FALSE	None	None	PF13192	(TACK) Crenarchaeota	A0A101X1A7	FALSE	249	USER	complete	A0A101X1A7	Caldivirga sp. MG_3	None	Archaea	NA	1714256	TrEMBL
354041	None	None	Thermoprotei	Thioredoxin-like_fold domain-containing protein	None	Thermoproteaceae	AT709_05210	Caldivirga	None	None	None	IPR012336	None	IPR036249	None	None	NA	A0A101X6S8	GI:974298510|EMBL-CDS:KUO85764.1	Thermoproteales	Caldivirga sp. MG_3.	FALSE	None	None	PF13098	(TACK) Crenarchaeota	A0A101X6S8	FALSE	412	USER	complete	A0A101X6S8	Caldivirga sp. MG_3	None	Archaea	NA	1714256	TrEMBL
354069	None	None	Thermoprotei	Thioredoxin-like_fold domain-containing protein	None	Thermoproteaceae	AT709_03765	Caldivirga	None	None	None	IPR012336	None	IPR036249	None	None	NA	A0A124IRW8	GI:974289706|EMBL-CDS:KUO82984.1	Thermoproteales	Caldivirga sp. MG_3.	FALSE	None	None	PF13462	(TACK) Crenarchaeota	A0A124IRW8	FALSE	299	USER	complete	A0A124IRW8	Caldivirga sp. MG_3	None	Archaea	NA	1714256	TrEMBL
354070	None	None	Thermoprotei	Glutaredoxin	None	Thermoproteaceae	AT709_01785	Caldivirga	0009055 electron transfer activity|0015035 protein disulfide oxidoreductase activity	None	None	IPR002109|IPR012336	None	IPR036249	None	None	NA	A0A124ISI0	GI:974297509|EMBL-CDS:KUO84859.1	Thermoproteales	Caldivirga sp. MG_3.	FALSE	None	None	PF13192	(TACK) Crenarchaeota	A0A124ISI0	FALSE	260	USER	complete	A0A124ISI0	Caldivirga sp. MG_3	None	Archaea	NA	1714256	TrEMBL
353686	None	None	Thermoprotei	Glutaredoxin	None	Sulfolobaceae	CM19_08790	Acidianus	None	None	None	IPR012336	IPR011903	IPR036249	None	None	NA	A0A031LMA2	GI:851187449|GI:612167172|EMBL-CDS:EZQ03811.1|REFSEQ:WP_048100059.1	Sulfolobales	Candidatus Acidianus copahuensis.	FALSE	None	None	PF13192	(TACK) Crenarchaeota	A0A031LMA2	FALSE	230	USER	complete	A0A031LMA2	Candidatus Acidianus copahuensis	None	Archaea	NA	1160895	TrEMBL
353687	None	None	Thermoprotei	Glutaredoxin	None	Sulfolobaceae	CM19_06625	Acidianus	None	None	None	IPR012336	None	IPR036249	None	None	NA	A0A031LPL4	GI:612170406|GI:851186057|EMBL-CDS:EZQ07027.1|REFSEQ:WP_048099545.1	Sulfolobales	Candidatus Acidianus copahuensis.	FALSE	None	None	PF13192	(TACK) Crenarchaeota	A0A031LPL4	FALSE	181	USER	complete	A0A031LPL4	Candidatus Acidianus copahuensis	None	Archaea	NA	1160895	TrEMBL
353688	None	None	Thermoprotei	Thioredoxin	None	Sulfolobaceae	CM19_06305	Acidianus	0009055 electron transfer activity|0015035 protein disulfide oxidoreductase activity	None	None	IPR002109|IPR012336	None	IPR036249	None	None	NA	A0A031LQE7	GI:851185897|GI:612170349|EMBL-CDS:EZQ06970.1|REFSEQ:WP_048099491.1	Sulfolobales	Candidatus Acidianus copahuensis.	FALSE	None	None	PF13192	(TACK) Crenarchaeota	A0A031LQE7	FALSE	260	USER	complete	A0A031LQE7	Candidatus Acidianus copahuensis	None	Archaea	NA	1160895	TrEMBL
353905	None	None	Thermoprotei	Glutaredoxin	None	Sulfolobaceae	TQ35_10115	Candidatus Aramenus	None	None	None	IPR012336	None	IPR036249	None	None	NA	A0A0F2LK26	GI:780147830|EMBL-CDS:KJR77902.1	Sulfolobales	Candidatus Aramenus sulfurataquae.	FALSE	fig|1326980.8.peg.1411	None	PF13192	(TACK) Crenarchaeota	A0A0F2LK26	FALSE	180	USER	complete	A0A0F2LK26	Candidatus Aramenus sulfurataquae	None	Archaea	NA	1326980	TrEMBL
353906	None	None	Thermoprotei	Thioredoxin	None	Sulfolobaceae	TQ35_06075	Candidatus Aramenus	0009055 electron transfer activity|0015035 protein disulfide oxidoreductase activity	None	None	IPR002109|IPR012336	None	IPR036249	None	None	NA	A0A0F2LPC0	GI:780150272|EMBL-CDS:KJR78659.1	Sulfolobales	Candidatus Aramenus sulfurataquae.	FALSE	fig|1326980.8.peg.1998	None	PF13192	(TACK) Crenarchaeota	A0A0F2LPC0	FALSE	260	USER	complete	A0A0F2LPC0	Candidatus Aramenus sulfurataquae	None	Archaea	NA	1326980	TrEMBL
356439	None	None	Thermoprotei	Thioredoxin/glutaredoxin-like protein	None	Sulfolobaceae	ASUL_02189	Candidatus Aramenus	None	None	None	IPR012336	None	IPR036249	None	None	NA	W7KKB1	GI:583848121|EMBL-CDS:EWG07815.1	Sulfolobales	Candidatus Aramenus sulfurataquae.	FALSE	fig|1326980.6.peg.428	None	PF13192	(TACK) Crenarchaeota	W7KKB1	FALSE	234	USER	complete	W7KKB1	Candidatus Aramenus sulfurataquae	None	Archaea	NA	1326980	TrEMBL
356440	None	None	Thermoprotei	Thioredoxin-like_fold domain-containing protein	None	Sulfolobaceae	ASUL_06623	Candidatus Aramenus	None	None	None	IPR012336	None	IPR036249	None	None	NA	W7KWX3	GI:583847473|EMBL-CDS:EWG07172.1	Sulfolobales	Candidatus Aramenus sulfurataquae.	FALSE	fig|1326980.6.peg.1314	None	PF13192	(TACK) Crenarchaeota	W7KWX3	FALSE	180	USER	complete	W7KWX3	Candidatus Aramenus sulfurataquae	None	Archaea	NA	1326980	TrEMBL
356441	None	None	Thermoprotei	Glutaredoxin	None	Sulfolobaceae	ASUL_05211	Candidatus Aramenus	0016853 isomerase activity	None	None	IPR012336	IPR011903	IPR036249	None	None	NA	W7L6T9	GI:780150852|GI:583847666|EMBL-CDS:EWG07364.1|EMBL-CDS:KJR79000.1	Sulfolobales	Candidatus Aramenus sulfurataquae.	FALSE	fig|1326980.6.peg.1033	None	PF13192	(TACK) Crenarchaeota	W7L6T9	FALSE	233	USER	complete	W7L6T9	Candidatus Aramenus sulfurataquae	None	Archaea	NA	1326980	TrEMBL
354382	None	None	NA	Disulfide bond formation protein DsbA	None	NA	AUF79_06810	NA	None	None	None	IPR012336|IPR013766	None	IPR036249	None	None	NA	A0A1Q8BGC2	GI:1125584976|EMBL-CDS:OLE91069.1	NA	Crenarchaeota archaeon 13_1_20CM_2_51_8.	FALSE	None	None	PF13462	(TACK) Crenarchaeota	A0A1Q8BGC2	FALSE	188	USER	complete	A0A1Q8BGC2	Crenarchaeota archaeon 13_1_20CM_2_51_8	None	Archaea	NA	1805093	TrEMBL
354383	None	None	NA	Disulfide bond formation protein DsbA	None	NA	AUF79_04370	NA	None	None	None	IPR012336|IPR013766	None	IPR036249	None	None	NA	A0A1Q8BHG8	GI:1125585692|EMBL-CDS:OLE91465.1	NA	Crenarchaeota archaeon 13_1_20CM_2_51_8.	FALSE	None	None	PF13462	(TACK) Crenarchaeota	A0A1Q8BHG8	FALSE	172	USER	complete	A0A1Q8BHG8	Crenarchaeota archaeon 13_1_20CM_2_51_8	None	Archaea	NA	1805093	TrEMBL
354377	None	None	NA	Disulfide bond formation protein DsbA	None	NA	AUI50_08350	NA	None	None	None	IPR012336|IPR013766	None	IPR036249	None	None	NA	A0A1Q7P3K2	GI:1125398516|EMBL-CDS:OLD34053.1	NA	Crenarchaeota archaeon 13_1_40CM_2_52_14.	FALSE	None	None	PF13462	(TACK) Crenarchaeota	A0A1Q7P3K2	FALSE	197	USER	complete	A0A1Q7P3K2	Crenarchaeota archaeon 13_1_40CM_2_52_14	None	Archaea	NA	1805092	TrEMBL
354372	None	None	NA	Disulfide bond formation protein DsbA	None	NA	AUI97_05780	NA	None	None	None	IPR012336|IPR013766	None	IPR036249	None	None	NA	A0A1Q7MJR3	GI:1125375186|EMBL-CDS:OLD12917.1	NA	Crenarchaeota archaeon 13_1_40CM_3_52_17.	FALSE	None	None	PF13462	(TACK) Crenarchaeota	A0A1Q7MJR3	FALSE	197	USER	complete	A0A1Q7MJR3	Crenarchaeota archaeon 13_1_40CM_3_52_17	None	Archaea	NA	1805096	TrEMBL
354371	None	None	NA	Disulfide bond formation protein DsbA	None	NA	AUI95_00580	NA	None	None	None	IPR012336|IPR013766	None	IPR036249	None	None	NA	A0A1Q7MA61	GI:1125371599|EMBL-CDS:OLD09556.1	NA	Crenarchaeota archaeon 13_1_40CM_3_52_4.	FALSE	None	None	PF13462	(TACK) Crenarchaeota	A0A1Q7MA61	FALSE	187	USER	complete	A0A1Q7MA61	Crenarchaeota archaeon 13_1_40CM_3_52_4	None	Archaea	NA	1805097	TrEMBL
355096	None	None	NA	Thioredoxin family protein	None	NA	DWQ13_07075	NA	0009055 electron transfer activity|0015035 protein disulfide oxidoreductase activity	None	None	IPR002109|IPR012336	None	IPR036249	None	None	NA	A0A370LM46	EMBL-CDS:RDJ31196.1|EMBL-CDS:RDJ33987.1|EMBL-CDS:RDJ36898.1|EMBL-CDS:RDJ37567.1	NA	Crenarchaeota archaeon.	FALSE	None	None	PF13192	(TACK) Crenarchaeota	A0A370LM46	FALSE	76	USER	complete	A0A370LM46	Crenarchaeota archaeon	None	Archaea	NA	2056631	TrEMBL
355097	None	None	NA	DsbA family protein	None	NA	DWQ17_09580	NA	None	None	None	IPR012336|IPR013766	None	IPR036249	None	None	NA	A0A370LM52	EMBL-CDS:RDJ31194.1|EMBL-CDS:RDJ33989.1|EMBL-CDS:RDJ37568.1	NA	Crenarchaeota archaeon.	FALSE	None	None	PF13462	(TACK) Crenarchaeota	A0A370LM52	FALSE	257	USER	complete	A0A370LM52	Crenarchaeota archaeon	None	Archaea	NA	2056631	TrEMBL
355098	None	None	NA	DsbA family protein	None	NA	DWQ13_07815	NA	None	None	None	IPR012336|IPR013766	None	IPR036249	None	None	NA	A0A370LN56	EMBL-CDS:RDJ31364.1|EMBL-CDS:RDJ33861.1|EMBL-CDS:RDJ37029.1|EMBL-CDS:RDJ37436.1	NA	Crenarchaeota archaeon.	FALSE	None	None	PF13462	(TACK) Crenarchaeota	A0A370LN56	FALSE	223	USER	complete	A0A370LN56	Crenarchaeota archaeon	None	Archaea	NA	2056631	TrEMBL
355099	None	None	NA	DsbA family protein	None	NA	DWQ13_07065	NA	None	None	None	IPR012336|IPR013766	None	IPR036249	None	None	NA	A0A370LVP2	EMBL-CDS:RDJ36896.1	NA	Crenarchaeota archaeon.	FALSE	None	None	PF13462	(TACK) Crenarchaeota	A0A370LVP2	FALSE	257	USER	complete	A0A370LVP2	Crenarchaeota archaeon	None	Archaea	NA	2056631	TrEMBL
355100	None	None	NA	Protein-disulfide isomerase	None	NA	DWQ13_06270	NA	0016853 isomerase activity	None	None	IPR012336|IPR013766	None	IPR036249	None	None	NA	A0A370LW85	EMBL-CDS:RDJ31261.1|EMBL-CDS:RDJ34354.1|EMBL-CDS:RDJ37184.1|EMBL-CDS:RDJ37935.1	NA	Crenarchaeota archaeon.	FALSE	None	None	PF13462	(TACK) Crenarchaeota	A0A370LW85	FALSE	231	USER	complete	A0A370LW85	Crenarchaeota archaeon	None	Archaea	NA	2056631	TrEMBL
355101	None	None	NA	DsbA family protein	None	NA	DWQ13_05835	NA	None	None	None	IPR012336|IPR013766	None	IPR036249	None	None	NA	A0A370LZ95	EMBL-CDS:RDJ30977.1|EMBL-CDS:RDJ34208.1|EMBL-CDS:RDJ36678.1|EMBL-CDS:RDJ37791.1	NA	Crenarchaeota archaeon.	FALSE	None	None	PF13462	(TACK) Crenarchaeota	A0A370LZ95	FALSE	216	USER	complete	A0A370LZ95	Crenarchaeota archaeon	None	Archaea	NA	2056631	TrEMBL
355102	None	None	NA	DsbA family protein	None	NA	DWQ13_09020	NA	None	None	None	IPR012336|IPR013766	None	IPR036249	None	None	NA	A0A370M003	EMBL-CDS:RDJ32606.1|EMBL-CDS:RDJ32901.1|EMBL-CDS:RDJ36017.1|EMBL-CDS:RDJ38265.1	NA	Crenarchaeota archaeon.	FALSE	None	None	PF13462	(TACK) Crenarchaeota	A0A370M003	FALSE	248	USER	complete	A0A370M003	Crenarchaeota archaeon	None	Archaea	NA	2056631	TrEMBL
354904	None	None	Thermoprotei	Glutaredoxin	None	Desulfurococcaceae	ATG_00250	NA	None	None	None	IPR012336	IPR011903	IPR036249	None	None	NA	A0A2R4ZQZ0	EMBL-CDS:GAY24822.1	Desulfurococcales	Desulfurococcaceae archaeon AG1.	FALSE	None	None	PF13192	(TACK) Crenarchaeota	A0A2R4ZQZ0	FALSE	257	USER	complete	A0A2R4ZQZ0	Desulfurococcaceae archaeon AG1	None	Archaea	NA	2027460	TrEMBL
355010	None	None	Thermoprotei	Glutaredoxin	None	Desulfurococcaceae	DJ555_00665	NA	None	None	None	IPR012336	IPR011903	IPR036249	None	None	NA	A0A2V2Y1F4	EMBL-CDS:PWV37759.1	Desulfurococcales	Desulfurococcaceae archaeon.	FALSE	None	None	PF13192	(TACK) Crenarchaeota	A0A2V2Y1F4	FALSE	257	USER	complete	A0A2V2Y1F4	Desulfurococcaceae archaeon	None	Archaea	NA	2184738	TrEMBL
354518	None	None	Thermoprotei	Thioredoxin-like_fold domain-containing protein	None	NA	B6U73_02375	NA	None	None	None	IPR012336	None	IPR036249	None	None	NA	A0A256ZH19	GI:1231990201|EMBL-CDS:OYT51269.1	Desulfurococcales	Desulfurococcales archaeon ex4484_204.	FALSE	None	None	PF13462	(TACK) Crenarchaeota	A0A256ZH19	FALSE	365	USER	fragment	A0A256ZH19	Desulfurococcales archaeon ex4484_204	None	Archaea	NA	2012517	TrEMBL
354520	None	None	Thermoprotei	Glutaredoxin	None	NA	B6U73_00315	NA	None	None	None	IPR012336	IPR011903	IPR036249	None	None	NA	A0A256ZHW9	GI:1231991256|EMBL-CDS:OYT52178.1	Desulfurococcales	Desulfurococcales archaeon ex4484_204.	FALSE	None	None	PF13192	(TACK) Crenarchaeota	A0A256ZHW9	FALSE	251	USER	complete	A0A256ZHW9	Desulfurococcales archaeon ex4484_204	None	Archaea	NA	2012517	TrEMBL
354524	None	None	Thermoprotei	Thioredoxin-like_fold domain-containing protein	None	NA	B6U75_04890	NA	None	None	None	IPR012336	None	IPR036249	None	None	NA	A0A257A1W1	GI:1231998729|EMBL-CDS:OYT58875.1	Desulfurococcales	Desulfurococcales archaeon ex4484_217_1.	FALSE	None	None	PF13192	(TACK) Crenarchaeota	A0A257A1W1	FALSE	92	USER	complete	A0A257A1W1	Desulfurococcales archaeon ex4484_217_1	None	Archaea	NA	2012518	TrEMBL
354516	None	None	Thermoprotei	Thioredoxin-like_fold domain-containing protein	None	NA	B6U76_11805	NA	None	None	None	IPR012336	None	IPR036249	None	None	NA	A0A256ZEM1	GI:1231989840|EMBL-CDS:OYT50982.1	Desulfurococcales	Desulfurococcales archaeon ex4484_217_2.	FALSE	None	None	PF13462	(TACK) Crenarchaeota	A0A256ZEM1	FALSE	450	USER	complete	A0A256ZEM1	Desulfurococcales archaeon ex4484_217_2	None	Archaea	NA	2012519	TrEMBL
354517	None	None	Thermoprotei	Thioredoxin-like_fold domain-containing protein	None	NA	B6U76_10650	NA	None	None	None	IPR012336	None	IPR036249	None	None	NA	A0A256ZH09	GI:1231990777|EMBL-CDS:OYT51757.1	Desulfurococcales	Desulfurococcales archaeon ex4484_217_2.	FALSE	None	None	PF13192	(TACK) Crenarchaeota	A0A256ZH09	FALSE	91	USER	complete	A0A256ZH09	Desulfurococcales archaeon ex4484_217_2	None	Archaea	NA	2012519	TrEMBL
354519	None	None	Thermoprotei	Glutaredoxin	None	NA	B6U76_10580	NA	None	None	None	IPR012336	IPR011903	IPR036249	None	None	NA	A0A256ZH47	GI:1231990810|EMBL-CDS:OYT51787.1	Desulfurococcales	Desulfurococcales archaeon ex4484_217_2.	FALSE	None	None	PF13192	(TACK) Crenarchaeota	A0A256ZH47	FALSE	244	USER	complete	A0A256ZH47	Desulfurococcales archaeon ex4484_217_2	None	Archaea	NA	2012519	TrEMBL
354511	None	None	Thermoprotei	Glutaredoxin	None	NA	B6U85_08720	NA	0009055 electron transfer activity|0015035 protein disulfide oxidoreductase activity	None	None	IPR002109|IPR012336	IPR011903	IPR036249	None	None	NA	A0A256YYM1	GI:1231983571|EMBL-CDS:OYT45422.1	Desulfurococcales	Desulfurococcales archaeon ex4484_42.	FALSE	None	None	PF13192	(TACK) Crenarchaeota	A0A256YYM1	FALSE	250	USER	complete	A0A256YYM1	Desulfurococcales archaeon ex4484_42	None	Archaea	NA	2012520	TrEMBL
354512	None	None	Thermoprotei	Glutaredoxin	None	NA	B6U85_07345	NA	None	None	None	IPR012336	IPR011903	IPR036249	None	None	NA	A0A256Z1T0	GI:1231984854|EMBL-CDS:OYT46623.1	Desulfurococcales	Desulfurococcales archaeon ex4484_42.	FALSE	None	None	PF13192	(TACK) Crenarchaeota	A0A256Z1T0	FALSE	244	USER	complete	A0A256Z1T0	Desulfurococcales archaeon ex4484_42	None	Archaea	NA	2012520	TrEMBL
354514	None	None	Thermoprotei	Thioredoxin-like_fold domain-containing protein	None	NA	B6U85_01295	NA	None	None	None	IPR012336	None	IPR036249	None	None	NA	A0A256Z9U5	GI:1231987310|EMBL-CDS:OYT48850.1	Desulfurococcales	Desulfurococcales archaeon ex4484_42.	FALSE	None	None	PF13462	(TACK) Crenarchaeota	A0A256Z9U5	FALSE	449	USER	complete	A0A256Z9U5	Desulfurococcales archaeon ex4484_42	None	Archaea	NA	2012520	TrEMBL
354507	None	None	Thermoprotei	Glutaredoxin	None	NA	B6U89_07435	NA	None	None	None	IPR012336	None	IPR036249	None	None	NA	A0A256YAV6	GI:1231974798|EMBL-CDS:OYT37352.1	Desulfurococcales	Desulfurococcales archaeon ex4484_58.	FALSE	None	None	PF13192	(TACK) Crenarchaeota	A0A256YAV6	FALSE	242	USER	complete	A0A256YAV6	Desulfurococcales archaeon ex4484_58	None	Archaea	NA	2012521	TrEMBL
354508	None	None	Thermoprotei	Thioredoxin-like_fold domain-containing protein	None	NA	B6U89_05475	NA	None	None	None	IPR012336	None	IPR036249	None	None	NA	A0A256YEI4	GI:1231976215|EMBL-CDS:OYT38637.1	Desulfurococcales	Desulfurococcales archaeon ex4484_58.	FALSE	None	None	PF13192	(TACK) Crenarchaeota	A0A256YEI4	FALSE	127	USER	complete	A0A256YEI4	Desulfurococcales archaeon ex4484_58	None	Archaea	NA	2012521	TrEMBL
355921	None	None	Thermoprotei	Thioredoxin-like_fold domain-containing protein	None	Desulfurococcaceae	DKAM_0157	Desulfurococcus	None	None	None	IPR012336	None	IPR036249	None	dka:DKAM_0157	NA	B8D2T9	GI:501636638|GI:218765087|EMBL-CDS:ACL10486.1|REFSEQ:WP_012607828.1	Desulfurococcales	Desulfurococcus amylolyticus (strain DSM 18924 / JCM 16383 / VKMB-2413 / 1221n)	FALSE	None	None	PF13192	(TACK) Crenarchaeota	B8D2T9	FALSE	122	USER	complete	B8D2T9	Desulfurococcus amylolyticus 1221n	490899.DKAM_0157	Archaea	NA	490899	TrEMBL
355922	None	None	Thermoprotei	Glutaredoxin-like protein	None	Desulfurococcaceae	DKAM_0655	Desulfurococcus	0009055 electron transfer activity|0015035 protein disulfide oxidoreductase activity	None	None	IPR002109|IPR012336	None	IPR036249	None	dka:DKAM_0655	NA	B8D4F0	GI:501637605|GI:218765582|EMBL-CDS:ACL10981.1|REFSEQ:WP_012608322.1	Desulfurococcales	Desulfurococcus amylolyticus (strain DSM 18924 / JCM 16383 / VKMB-2413 / 1221n)	FALSE	None	None	PF13192	(TACK) Crenarchaeota	B8D4F0	FALSE	245	USER	complete	B8D4F0	Desulfurococcus amylolyticus 1221n	490899.DKAM_0655	Archaea	NA	490899	TrEMBL
356133	None	None	Thermoprotei	Thioredoxin-like_fold domain-containing protein	None	Desulfurococcaceae	Desfe_0232	Desulfurococcus	None	None	None	IPR012336	None	IPR036249	None	dfd:Desfe_0232	NA	I3XQB9	GI:504579945|GI:390191087|EMBL-CDS:AFL66143.1|REFSEQ:WP_014767047.1	Desulfurococcales	Desulfurococcus amylolyticus DSM 16532.	FALSE	None	None	PF13192	(TACK) Crenarchaeota	I3XQB9	FALSE	122	USER	complete	I3XQB9	Desulfurococcus amylolyticus DSM 16532	768672.Desfe_0232	Archaea	NA	768672	TrEMBL
356134	None	None	Thermoprotei	Glutaredoxin	None	Desulfurococcaceae	Desfe_0855	Desulfurococcus	0009055 electron transfer activity|0015035 protein disulfide oxidoreductase activity	None	None	IPR002109|IPR012336	None	IPR036249	None	dfd:Desfe_0855	NA	I3XS20	GI:504580542|GI:390191688|EMBL-CDS:AFL66744.1|REFSEQ:WP_014767644.1	Desulfurococcales	Desulfurococcus amylolyticus DSM 16532.	FALSE	None	None	PF13192	(TACK) Crenarchaeota	I3XS20	FALSE	245	USER	complete	I3XS20	Desulfurococcus amylolyticus DSM 16532	768672.Desfe_0855	Archaea	NA	768672	TrEMBL
356021	None	None	Thermoprotei	Glutaredoxin	None	Desulfurococcaceae	Desmu_0369	Desulfurococcus	0009055 electron transfer activity|0015035 protein disulfide oxidoreductase activity	None	None	IPR002109|IPR012336	None	IPR036249	None	dmu:Desmu_0369	NA	E8R862	GI:319752930|GI:503327249|EMBL-CDS:ADV64688.1|REFSEQ:WP_013561910.1	Desulfurococcales	Desulfurococcus mucosus (strain ATCC 35584 / DSM 2162 / JCM 9187 /O7/1)	FALSE	None	None	PF13192	(TACK) Crenarchaeota	E8R862	FALSE	246	USER	complete	E8R862	Desulfurococcus mucosus DSM 2162	765177.Desmu_0369	Archaea	NA	765177	TrEMBL
356124	None	None	Thermoprotei	Glutaredoxin-like domain protein	None	Fervidicoccaceae	FFONT_0160	Fervidicoccus	None	None	None	IPR012336	IPR011903	IPR036249	None	ffo:FFONT_0160	NA	H9ZZJ5	GI:383795069|EMBL-CDS:AFH42152.1	Fervidicoccales	Fervidicoccus fontis (strain DSM 19380 / JCM 18336 / VKM B-2539 /Kam940)	FALSE	None	None	PF13192	(TACK) Crenarchaeota	H9ZZJ5	FALSE	237	USER	complete	H9ZZJ5	Fervidicoccus fontis Kam940	1163730.FFONT_0160	Archaea	NA	1163730	TrEMBL
355852	None	None	Thermoprotei	Thioredoxin-like_fold domain-containing protein	None	Pyrodictiaceae	Hbut_0167	Hyperthermus	None	None	None	IPR012336	None	IPR036249	None	hbu:Hbut_0167	NA	A2BJ78	GI:500145353|GI:123977758|EMBL-CDS:ABM80039.1|REFSEQ:WP_011821356.1	Desulfurococcales	Hyperthermus butylicus (strain DSM 5456 / JCM 9403 / PLM1-5)	FALSE	None	None	PF13462	(TACK) Crenarchaeota	A2BJ78	FALSE	450	USER	complete	A2BJ78	Hyperthermus butylicus DSM 5456	415426.Hbut_0167	Archaea	NA	415426	TrEMBL
355853	None	None	Thermoprotei	Conserved archaeal protein	None	Pyrodictiaceae	Hbut_0926	Hyperthermus	None	None	None	IPR012336	IPR011903	IPR036249	None	hbu:Hbut_0926	NA	A2BLB3	GI:123978493|EMBL-CDS:ABM80774.1	Desulfurococcales	Hyperthermus butylicus (strain DSM 5456 / JCM 9403 / PLM1-5)	FALSE	None	None	PF13192	(TACK) Crenarchaeota	A2BLB3	FALSE	249	USER	complete	A2BLB3	Hyperthermus butylicus DSM 5456	415426.Hbut_0926	Archaea	NA	415426	TrEMBL
355883	None	None	Thermoprotei	Glutaredoxin-like domain protein	None	Desulfurococcaceae	Igni_0906	Ignicoccus	None	None	None	IPR012336	IPR011903	IPR036249	None	iho:Igni_0906	NA	A8AAY4	GI:156566681|EMBL-CDS:ABU82086.1	Desulfurococcales	Ignicoccus hospitalis (strain KIN4/I / DSM 18386 / JCM 14125)	FALSE	None	None	PF13192	(TACK) Crenarchaeota	A8AAY4	FALSE	236	USER	complete	A8AAY4	Ignicoccus hospitalis KIN4/I	453591.Igni_0906	Archaea	NA	453591	TrEMBL
355884	None	None	Thermoprotei	Thioredoxin-like_fold domain-containing protein	None	Desulfurococcaceae	Igni_1028	Ignicoccus	None	None	None	IPR012336	None	IPR036249	None	iho:Igni_1028	NA	A8ABA5	GI:156566802|EMBL-CDS:ABU82207.1	Desulfurococcales	Ignicoccus hospitalis (strain KIN4/I / DSM 18386 / JCM 14125)	FALSE	None	None	PF13462	(TACK) Crenarchaeota	A8ABA5	FALSE	290	USER	complete	A8ABA5	Ignicoccus hospitalis KIN4/I	453591.Igni_1028	Archaea	NA	453591	TrEMBL
354001	None	None	Thermoprotei	Glutaredoxin	None	Desulfurococcaceae	EYM_07145	Ignicoccus	0009055 electron transfer activity|0015035 protein disulfide oxidoreductase activity	None	None	IPR002109|IPR012336	IPR011903	IPR036249	IPR011767	iis:EYM_07145	NA	A0A0U3E9M8	GI:969856148|GI:1125708916|EMBL-CDS:ALU12014.1|REFSEQ:WP_075050383.1	Desulfurococcales	Ignicoccus islandicus DSM 13165.	FALSE	fig|940295.4.peg.1388	None	PF13192	(TACK) Crenarchaeota	A0A0U3E9M8	FALSE	236	USER	complete	A0A0U3E9M8	Ignicoccus islandicus DSM 13165	None	Archaea	NA	940295	TrEMBL
354002	None	None	Thermoprotei	Thioredoxin-like_fold domain-containing protein	None	Desulfurococcaceae	EYM_04865	Ignicoccus	None	None	None	IPR012336	None	IPR036249	None	iis:EYM_04865	NA	A0A0U3EB38	GI:1125708439|GI:969856660|EMBL-CDS:ALU12526.1|REFSEQ:WP_075049906.1	Desulfurococcales	Ignicoccus islandicus DSM 13165.	FALSE	None	None	PF13462	(TACK) Crenarchaeota	A0A0U3EB38	FALSE	316	USER	complete	A0A0U3EB38	Ignicoccus islandicus DSM 13165	None	Archaea	NA	940295	TrEMBL
356002	None	None	Thermoprotei	Glutaredoxin-like domain protein	None	Desulfurococcaceae	Igag_1216	Ignisphaera	None	None	None	IPR012336	IPR011903	IPR036249	None	iag:Igag_1216	NA	E0SP95	GI:304378183|EMBL-CDS:ADM28022.1	Desulfurococcales	Ignisphaera aggregans (strain DSM 17230 / JCM 13409 / AQ1.S1)	FALSE	None	None	PF13192	(TACK) Crenarchaeota	E0SP95	FALSE	240	USER	complete	E0SP95	Ignisphaera aggregans DSM 17230	None	Archaea	NA	583356	TrEMBL
356003	None	None	Thermoprotei	Thioredoxin-like_fold domain-containing protein	None	Desulfurococcaceae	Igag_0248	Ignisphaera	None	None	None	IPR012336	None	IPR036249	None	iag:Igag_0248	NA	E0SQM3	GI:304377258|EMBL-CDS:ADM27097.1	Desulfurococcales	Ignisphaera aggregans (strain DSM 17230 / JCM 13409 / AQ1.S1)	FALSE	None	None	PF13462	(TACK) Crenarchaeota	E0SQM3	FALSE	378	USER	complete	E0SQM3	Ignisphaera aggregans DSM 17230	None	Archaea	NA	583356	TrEMBL
356051	None	None	Thermoprotei	Thioredoxin/glutaredoxin-like protein	None	Sulfolobaceae	Mcup_0417	Metallosphaera	None	None	None	IPR012336	None	IPR036249	None	mcn:Mcup_0417	NA	F4FZU6	GI:503502362|GI:329566420|EMBL-CDS:AEB94525.1|REFSEQ:WP_013737023.1	Sulfolobales	Metallosphaera cuprina (strain Ar-4)	FALSE	fig|1006006.8.peg.419	None	PF13192	(TACK) Crenarchaeota	F4FZU6	FALSE	256	USER	complete	F4FZU6	Metallosphaera cuprina Ar-4	1006006.Mcup_0417	Archaea	NA	1006006	TrEMBL
356052	None	None	Thermoprotei	Glutaredoxin-like domain-containing protein	None	Sulfolobaceae	Mcup_1920	Metallosphaera	None	None	None	IPR012336	IPR011903	IPR036249	None	mcn:Mcup_1920	NA	F4G1D5	GI:329567917|GI:503503859|EMBL-CDS:AEB96022.1|REFSEQ:WP_013738520.1	Sulfolobales	Metallosphaera cuprina (strain Ar-4)	FALSE	fig|1006006.8.peg.1923	None	PF13192	(TACK) Crenarchaeota	F4G1D5	FALSE	229	USER	complete	F4G1D5	Metallosphaera cuprina Ar-4	1006006.Mcup_1920	Archaea	NA	1006006	TrEMBL
356053	None	None	Thermoprotei	Thioredoxin-like_fold domain-containing protein	None	Sulfolobaceae	Mcup_0678	Metallosphaera	None	None	None	IPR012336	None	IPR036249	None	mcn:Mcup_0678	NA	F4G1H0	GI:329566678|EMBL-CDS:AEB94783.1	Sulfolobales	Metallosphaera cuprina (strain Ar-4)	FALSE	fig|1006006.8.peg.680	None	PF13192	(TACK) Crenarchaeota	F4G1H0	FALSE	171	USER	complete	F4G1H0	Metallosphaera cuprina Ar-4	1006006.Mcup_0678	Archaea	NA	1006006	TrEMBL
355000	None	None	Thermoprotei	Glutaredoxin	None	Sulfolobaceae	DFR87_06045	Metallosphaera	None	None	None	IPR012336	IPR011903	IPR036249	None	mhk:DFR87_06045	NA	A0A2U9ITN7	GI:1397990095|EMBL-CDS:AWR99342.1	Sulfolobales	Metallosphaera hakonensis JCM 8857 = DSM 7519.	FALSE	None	None	PF13192	(TACK) Crenarchaeota	A0A2U9ITN7	FALSE	230	USER	complete	A0A2U9ITN7	Metallosphaera hakonensis JCM 8857 = DSM 7519	None	Archaea	NA	1293036	TrEMBL
355001	None	None	Thermoprotei	Thioredoxin	None	Sulfolobaceae	DFR87_09235	Metallosphaera	None	None	None	IPR012336	None	IPR036249	None	mhk:DFR87_09235	NA	A0A2U9IV17	GI:1397990598|EMBL-CDS:AWR99845.1	Sulfolobales	Metallosphaera hakonensis JCM 8857 = DSM 7519.	FALSE	None	None	PF13192	(TACK) Crenarchaeota	A0A2U9IV17	FALSE	256	USER	complete	A0A2U9IV17	Metallosphaera hakonensis JCM 8857 = DSM 7519	None	Archaea	NA	1293036	TrEMBL
355002	None	None	Thermoprotei	Glutaredoxin	None	Sulfolobaceae	DFR87_10975	Metallosphaera	None	None	None	IPR012336	None	IPR036249	None	mhk:DFR87_10975	NA	A0A2U9IVR5	GI:1397990871|EMBL-CDS:AWS00119.1	Sulfolobales	Metallosphaera hakonensis JCM 8857 = DSM 7519.	FALSE	None	None	PF13192	(TACK) Crenarchaeota	A0A2U9IVR5	FALSE	187	USER	complete	A0A2U9IVR5	Metallosphaera hakonensis JCM 8857 = DSM 7519	None	Archaea	NA	1293036	TrEMBL
355438	None	None	Thermoprotei	Glutaredoxin	None	Sulfolobaceae	DFR88_10535	Metallosphaera	None	None	None	IPR012336	None	IPR036249	None	mpru:DFR88_10535	NA	A0A4D8RVC8	EMBL-CDS:QCO30863.1	Sulfolobales	Metallosphaera prunae.	FALSE	None	None	PF13192	(TACK) Crenarchaeota	A0A4D8RVC8	FALSE	187	USER	complete	A0A4D8RVC8	Metallosphaera prunae	None	Archaea	NA	47304	TrEMBL
355439	None	None	Thermoprotei	Glutaredoxin	None	Sulfolobaceae	DFR88_05875	Metallosphaera	None	None	None	IPR012336	IPR011903	IPR036249	None	mpru:DFR88_05875	NA	A0A4D8S2Q0	EMBL-CDS:QCO31247.1	Sulfolobales	Metallosphaera prunae.	FALSE	None	None	PF13192	(TACK) Crenarchaeota	A0A4D8S2Q0	FALSE	230	USER	complete	A0A4D8S2Q0	Metallosphaera prunae	None	Archaea	NA	47304	TrEMBL
355440	None	None	Thermoprotei	Thioredoxin	None	Sulfolobaceae	DFR88_08870	Metallosphaera	0009055 electron transfer activity|0015035 protein disulfide oxidoreductase activity	None	None	IPR002109|IPR012336	None	IPR036249	None	mpru:DFR88_08870	NA	A0A4D8S4R4	EMBL-CDS:QCO30582.1	Sulfolobales	Metallosphaera prunae.	FALSE	None	None	PF13192	(TACK) Crenarchaeota	A0A4D8S4R4	FALSE	258	USER	complete	A0A4D8S4R4	Metallosphaera prunae	None	Archaea	NA	47304	TrEMBL
355869	None	None	Thermoprotei	Glutaredoxin-like domain protein	None	Sulfolobaceae	Msed_0153	Metallosphaera	None	None	None	IPR012336	IPR011903	IPR036249	None	mse:Msed_0153	NA	A4YD28	GI:145701188|GI:500271634|EMBL-CDS:ABP94330.1|REFSEQ:WP_011921298.1	Sulfolobales	Metallosphaera sedula (strain ATCC 51363 / DSM 5348 / JCM 9185 / NBRC15509 / TH2)	TRUE	None	None	PF13192	(TACK) Crenarchaeota	A4YD28	FALSE	230	USER	complete	A4YD28	Metallosphaera sedula DSM 5348	399549.Msed_0153	Archaea	NA	399549	TrEMBL
355870	None	None	Thermoprotei	Thioredoxin-like_fold domain-containing protein	None	Sulfolobaceae	Msed_1553	Metallosphaera	None	None	None	IPR012336	None	IPR036249	None	mse:Msed_1553	NA	A4YH06	GI:145702566|GI:500928125|EMBL-CDS:ABP95708.1|REFSEQ:WP_012021495.1	Sulfolobales	Metallosphaera sedula (strain ATCC 51363 / DSM 5348 / JCM 9185 / NBRC15509 / TH2)	TRUE	None	None	PF13192	(TACK) Crenarchaeota	A4YH06	FALSE	187	USER	complete	A4YH06	Metallosphaera sedula DSM 5348	399549.Msed_1553	Archaea	NA	399549	TrEMBL
355871	None	None	Thermoprotei	Thioredoxin/glutaredoxin-like protein	None	Sulfolobaceae	Msed_1866	Metallosphaera	0009055 electron transfer activity|0015035 protein disulfide oxidoreductase activity	None	None	IPR002109|IPR012336	None	IPR036249	None	mse:Msed_1866	NA	A4YHV4	GI:145702864|GI:500928758|EMBL-CDS:ABP96006.1|REFSEQ:WP_012021793.1	Sulfolobales	Metallosphaera sedula (strain ATCC 51363 / DSM 5348 / JCM 9185 / NBRC15509 / TH2)	TRUE	None	None	PF13192	(TACK) Crenarchaeota	A4YHV4	FALSE	258	USER	complete	A4YHV4	Metallosphaera sedula DSM 5348	399549.Msed_1866	Archaea	NA	399549	TrEMBL
353789	None	None	Thermoprotei	Glutaredoxin	None	Sulfolobaceae	HA72_0153	Metallosphaera	None	None	None	IPR012336	IPR011903	IPR036249	None	None	NA	A0A088E3D3	GI:914687240|GI:914696215|GI:914693976|GI:914689477|GI:500271634|GI:914691730|GI:676314685|EMBL-CDS:AIM26317.1|EMBL-CDS:AKV75210.1|EMBL-CDS:AKV77446.1|EMBL-CDS:AKV79698.1|EMBL-CDS:AKV81943.1|EMBL-CDS:AKV84181.1|REFSEQ:WP_011921298.1	Sulfolobales	Metallosphaera sedula.	FALSE	fig|43687.5.peg.156	None	PF13192	(TACK) Crenarchaeota	A0A088E3D3	FALSE	230	USER	complete	A0A088E3D3	Metallosphaera sedula	None	Archaea	NA	43687	TrEMBL
353790	None	None	Thermoprotei	Glutaredoxin	None	Sulfolobaceae	HA72_1553	Metallosphaera	None	None	None	IPR012336	None	IPR036249	None	None	NA	A0A088E7K8	GI:914686579|GI:914688819|GI:676316060|GI:500928125|GI:914693317|GI:914695555|GI:914691071|EMBL-CDS:AIM27692.1|EMBL-CDS:AKV74549.1|EMBL-CDS:AKV76788.1|EMBL-CDS:AKV79039.1|EMBL-CDS:AKV81284.1|EMBL-CDS:AKV83521.1|REFSEQ:WP_012021495.1	Sulfolobales	Metallosphaera sedula.	FALSE	fig|43687.5.peg.1684	None	PF13192	(TACK) Crenarchaeota	A0A088E7K8	FALSE	187	USER	complete	A0A088E7K8	Metallosphaera sedula	None	Archaea	NA	43687	TrEMBL
353791	None	None	Thermoprotei	Thioredoxin/glutaredoxin-like protein	None	Sulfolobaceae	HA72_1866	Metallosphaera	0009055 electron transfer activity|0015035 protein disulfide oxidoreductase activity	None	None	IPR002109|IPR012336	None	IPR036249	None	None	NA	A0A088E9I7	GI:914693590|GI:914686854|GI:914691344|GI:914695824|GI:676316358|GI:500928758|GI:914689091|EMBL-CDS:AIM27990.1|EMBL-CDS:AKV74824.1|EMBL-CDS:AKV77060.1|EMBL-CDS:AKV79312.1|EMBL-CDS:AKV81557.1|EMBL-CDS:AKV83790.1|REFSEQ:WP_012021793.1	Sulfolobales	Metallosphaera sedula.	FALSE	fig|43687.5.peg.2020	None	PF13192	(TACK) Crenarchaeota	A0A088E9I7	FALSE	258	USER	complete	A0A088E9I7	Metallosphaera sedula	None	Archaea	NA	43687	TrEMBL
356114	None	None	Thermoprotei	Glutaredoxin-like domain protein	None	Sulfolobaceae	MetMK1DRAFT_00020770	Metallosphaera	None	None	None	IPR012336	IPR011903	IPR036249	None	None	NA	H2C6A0	GI:496364281|GI:373524450|EMBL-CDS:EHP69327.1|REFSEQ:WP_009073271.1	Sulfolobales	Metallosphaera yellowstonensis MK1.	FALSE	None	None	PF13192	(TACK) Crenarchaeota	H2C6A0	FALSE	229	USER	complete	H2C6A0	Metallosphaera yellowstonensis MK1	671065.MetMK1DRAFT_00020770	Archaea	NA	671065	TrEMBL
356115	None	None	Thermoprotei	Thioredoxin-like_fold domain-containing protein	None	Sulfolobaceae	MetMK1DRAFT_00026690	Metallosphaera	None	None	None	IPR012336	None	IPR036249	None	None	NA	H2C7X0	GI:373523326|GI:496365468|EMBL-CDS:EHP68246.1|REFSEQ:WP_009074458.1	Sulfolobales	Metallosphaera yellowstonensis MK1.	FALSE	None	None	PF13192	(TACK) Crenarchaeota	H2C7X0	FALSE	184	USER	complete	H2C7X0	Metallosphaera yellowstonensis MK1	671065.MetMK1DRAFT_00026690	Archaea	NA	671065	TrEMBL
356116	None	None	Thermoprotei	Putative thioredoxin/glutaredoxin	None	Sulfolobaceae	MetMK1DRAFT_00032620	Metallosphaera	None	None	None	IPR012336	None	IPR036249	None	None	NA	H2C9J0	GI:373523896|GI:496366646|EMBL-CDS:EHP68816.1|REFSEQ:WP_009075636.1	Sulfolobales	Metallosphaera yellowstonensis MK1.	FALSE	None	None	PF13192	(TACK) Crenarchaeota	H2C9J0	FALSE	260	USER	complete	H2C9J0	Metallosphaera yellowstonensis MK1	671065.MetMK1DRAFT_00032620	Archaea	NA	671065	TrEMBL
356355	None	None	Thermoprotei	Thioredoxin domain-containing protein	None	Thermoproteaceae	PAE3285	Pyrobaculum	None	None	None	IPR012336|IPR013766	None	IPR036249	None	pai:PAE3285	NA	Q8ZTF0	GI:18161535|EMBL-CDS:AAL64811.1	Thermoproteales	Pyrobaculum aerophilum (strain ATCC 51768 / IM2 / DSM 7523 / JCM 9630/ NBRC 100827)	FALSE	fig|178306.9.peg.2473	None	PF13462	(TACK) Crenarchaeota	Q8ZTF0	FALSE	211	USER	complete	Q8ZTF0	Pyrobaculum aerophilum str. IM2	178306.PAE3285	Archaea	NA	178306	TrEMBL
356356	None	None	Thermoprotei	Thiol:disulphide interchange protein| putative	None	Thermoproteaceae	PAE3152	Pyrobaculum	None	None	None	IPR012336	None	IPR036249	None	pai:PAE3152	NA	Q8ZTP9	GI:18161426|EMBL-CDS:AAL64710.1	Thermoproteales	Pyrobaculum aerophilum (strain ATCC 51768 / IM2 / DSM 7523 / JCM 9630/ NBRC 100827)	FALSE	fig|178306.9.peg.2370	None	PF13098	(TACK) Crenarchaeota	Q8ZTP9	FALSE	166	USER	complete	Q8ZTP9	Pyrobaculum aerophilum str. IM2	178306.PAE3152	Archaea	NA	178306	TrEMBL
356357	None	None	Thermoprotei	Glutaredoxin-like protein	None	Thermoproteaceae	PAE2366	Pyrobaculum	None	None	None	IPR012336	IPR011903	IPR036249	None	pai:PAE2366	NA	Q8ZVB4	GI:18160816|EMBL-CDS:AAL64142.1	Thermoproteales	Pyrobaculum aerophilum (strain ATCC 51768 / IM2 / DSM 7523 / JCM 9630/ NBRC 100827)	FALSE	fig|178306.9.peg.1764	None	PF13192	(TACK) Crenarchaeota	Q8ZVB4	FALSE	243	USER	complete	Q8ZVB4	Pyrobaculum aerophilum str. IM2	178306.PAE2366	Archaea	NA	178306	TrEMBL
355120	None	None	Thermoprotei	Glutaredoxin	None	Thermoproteaceae	CGL51_14255	Pyrobaculum	None	None	None	IPR012336	IPR011903	IPR036249	None	None	NA	A0A371QU21	EMBL-CDS:RFA92384.1|EMBL-CDS:RFA94486.1	Thermoproteales	Pyrobaculum aerophilum.	FALSE	None	None	PF13192	(TACK) Crenarchaeota	A0A371QU21	FALSE	243	USER	complete	A0A371QU21	Pyrobaculum aerophilum	None	Archaea	NA	13773	TrEMBL
355121	None	None	Thermoprotei	Thiol:disulfide interchange protein	None	Thermoproteaceae	CGL51_08855	Pyrobaculum	None	None	None	IPR012336	None	IPR036249	None	None	NA	A0A371QWU3	EMBL-CDS:RFA94913.1|EMBL-CDS:RFA98033.1	Thermoproteales	Pyrobaculum aerophilum.	FALSE	None	None	PF13098	(TACK) Crenarchaeota	A0A371QWU3	FALSE	166	USER	complete	A0A371QWU3	Pyrobaculum aerophilum	None	Archaea	NA	13773	TrEMBL
355122	None	None	Thermoprotei	Protein-disulfide isomerase	None	Thermoproteaceae	CGL51_05595	Pyrobaculum	0016853 isomerase activity	None	None	IPR012336|IPR013766	None	IPR036249	None	None	NA	A0A371R592	EMBL-CDS:RFA96272.1|EMBL-CDS:RFA99234.1	Thermoproteales	Pyrobaculum aerophilum.	FALSE	None	None	PF13462	(TACK) Crenarchaeota	A0A371R592	FALSE	211	USER	complete	A0A371R592	Pyrobaculum aerophilum	None	Archaea	NA	13773	TrEMBL
355866	None	None	Thermoprotei	Glutaredoxin-like domain protein	None	Thermoproteaceae	Pars_1569	Pyrobaculum	None	None	None	IPR012336	IPR011903	IPR036249	None	pas:Pars_1569	NA	A4WL56	GI:145283541|EMBL-CDS:ABP51123.1	Thermoproteales	Pyrobaculum arsenaticum (strain DSM 13514 / JCM 11321)	FALSE	None	None	PF13192	(TACK) Crenarchaeota	A4WL56	FALSE	243	USER	complete	A4WL56	Pyrobaculum arsenaticum DSM 13514	None	Archaea	NA	340102	TrEMBL
355867	None	None	Thermoprotei	Thiol:disulfide interchange protein| putative	None	Thermoproteaceae	Pars_1672	Pyrobaculum	None	None	None	IPR012336	None	IPR036249	None	pas:Pars_1672	NA	A4WLF6	GI:145283641|EMBL-CDS:ABP51223.1	Thermoproteales	Pyrobaculum arsenaticum (strain DSM 13514 / JCM 11321)	FALSE	None	None	PF13098	(TACK) Crenarchaeota	A4WLF6	FALSE	166	USER	complete	A4WLF6	Pyrobaculum arsenaticum DSM 13514	None	Archaea	NA	340102	TrEMBL
355868	None	None	Thermoprotei	Thioredoxin domain-containing protein	None	Thermoproteaceae	Pars_1712	Pyrobaculum	None	None	None	IPR012336|IPR013766	None	IPR036249	None	pas:Pars_1712	NA	A4WLJ6	GI:145283681|EMBL-CDS:ABP51263.1	Thermoproteales	Pyrobaculum arsenaticum (strain DSM 13514 / JCM 11321)	FALSE	None	None	PF13462	(TACK) Crenarchaeota	A4WLJ6	FALSE	208	USER	complete	A4WLJ6	Pyrobaculum arsenaticum DSM 13514	None	Archaea	NA	340102	TrEMBL
355859	None	None	Thermoprotei	Protein-disulfide isomerase-like protein	None	Thermoproteaceae	Pcal_0247	Pyrobaculum	0016853 isomerase activity	None	None	IPR012336	None	IPR036249	None	pcl:Pcal_0247	NA	A3MSR7	GI:126248593|EMBL-CDS:ABO07684.1	Thermoproteales	Pyrobaculum calidifontis (strain JCM 11548 / VA1)	FALSE	None	None	PF13462	(TACK) Crenarchaeota	A3MSR7	FALSE	217	USER	complete	A3MSR7	Pyrobaculum calidifontis JCM 11548	410359.Pcal_0247	Archaea	NA	410359	TrEMBL
355860	None	None	Thermoprotei	Cytochrome c-type biogenesis protein (CcdA)	None	Thermoproteaceae	Pcal_0730	Pyrobaculum	None	None	None	IPR012336|IPR013766	None	IPR036249	None	pcl:Pcal_0730	NA	A3MU39	GI:126249065|EMBL-CDS:ABO08156.1	Thermoproteales	Pyrobaculum calidifontis (strain JCM 11548 / VA1)	FALSE	None	None	PF13098	(TACK) Crenarchaeota	A3MU39	FALSE	340	USER	complete	A3MU39	Pyrobaculum calidifontis JCM 11548	410359.Pcal_0730	Archaea	NA	410359	TrEMBL
355861	None	None	Thermoprotei	Glutaredoxin-like domain protein	None	Thermoproteaceae	Pcal_1697	Pyrobaculum	None	None	None	IPR012336	IPR011903	IPR036249	None	pcl:Pcal_1697	NA	A3MWU7	GI:126250023|EMBL-CDS:ABO09114.1	Thermoproteales	Pyrobaculum calidifontis (strain JCM 11548 / VA1)	FALSE	None	None	PF13192	(TACK) Crenarchaeota	A3MWU7	FALSE	243	USER	complete	A3MWU7	Pyrobaculum calidifontis JCM 11548	410359.Pcal_1697	Archaea	NA	410359	TrEMBL
355862	None	None	Thermoprotei	Thiol:disulfide interchange protein| putative	None	Thermoproteaceae	Pcal_1794	Pyrobaculum	None	None	None	IPR012336	None	IPR036249	None	pcl:Pcal_1794	NA	A3MX44	GI:126250120|EMBL-CDS:ABO09211.1	Thermoproteales	Pyrobaculum calidifontis (strain JCM 11548 / VA1)	FALSE	None	None	PF13098	(TACK) Crenarchaeota	A3MX44	FALSE	166	USER	complete	A3MX44	Pyrobaculum calidifontis JCM 11548	410359.Pcal_1794	Archaea	NA	410359	TrEMBL
356098	None	None	Thermoprotei	Protein-disulfide isomerase-like protein	None	Thermoproteaceae	P186_1322	Pyrobaculum	0016853 isomerase activity	None	None	IPR012336|IPR013766	None	IPR036249	None	pyr:P186_1322	NA	G7VDG6	GI:356642072|EMBL-CDS:AET32751.1	Thermoproteales	Pyrobaculum ferrireducens.	FALSE	None	None	PF13462	(TACK) Crenarchaeota	G7VDG6	FALSE	211	USER	complete	G7VDG6	Pyrobaculum ferrireducens	1104324.P186_1322	Archaea	NA	1104324	TrEMBL
356099	None	None	Thermoprotei	Thiol:disulfide interchange protein| putative	None	Thermoproteaceae	P186_1353	Pyrobaculum	None	None	None	IPR012336	None	IPR036249	None	pyr:P186_1353	NA	G7VE08	GI:356642102|EMBL-CDS:AET32781.1	Thermoproteales	Pyrobaculum ferrireducens.	FALSE	None	None	PF13098	(TACK) Crenarchaeota	G7VE08	FALSE	166	USER	complete	G7VE08	Pyrobaculum ferrireducens	1104324.P186_1353	Archaea	NA	1104324	TrEMBL
356100	None	None	Thermoprotei	Glutaredoxin-like protein	None	Thermoproteaceae	P186_0502	Pyrobaculum	None	None	None	IPR012336	IPR011903	IPR036249	None	pyr:P186_0502	NA	G7VGX1	GI:356641275|EMBL-CDS:AET31954.1	Thermoproteales	Pyrobaculum ferrireducens.	FALSE	None	None	PF13192	(TACK) Crenarchaeota	G7VGX1	FALSE	243	USER	complete	G7VGX1	Pyrobaculum ferrireducens	1104324.P186_0502	Archaea	NA	1104324	TrEMBL
355845	None	None	Thermoprotei	Thioredoxin domain-containing protein	None	Thermoproteaceae	Pisl_0493	Pyrobaculum	None	None	None	IPR012336|IPR013766	None	IPR036249	None	pis:Pisl_0493	NA	A1RRT9	GI:119673415|GI:500086235|EMBL-CDS:ABL87671.1|REFSEQ:WP_011762248.1	Thermoproteales	Pyrobaculum islandicum (strain DSM 4184 / JCM 9189 / GEO3)	FALSE	None	None	PF13462	(TACK) Crenarchaeota	A1RRT9	FALSE	205	USER	complete	A1RRT9	Pyrobaculum islandicum DSM 4184	384616.Pisl_0493	Archaea	NA	384616	TrEMBL
355846	None	None	Thermoprotei	Thiol:disulfide interchange protein| putative	None	Thermoproteaceae	Pisl_0523	Pyrobaculum	None	None	None	IPR012336	None	IPR036249	None	pis:Pisl_0523	NA	A1RRW9	GI:119673445|EMBL-CDS:ABL87701.1	Thermoproteales	Pyrobaculum islandicum (strain DSM 4184 / JCM 9189 / GEO3)	FALSE	None	None	PF13098	(TACK) Crenarchaeota	A1RRW9	FALSE	182	USER	complete	A1RRW9	Pyrobaculum islandicum DSM 4184	384616.Pisl_0523	Archaea	NA	384616	TrEMBL
355847	None	None	Thermoprotei	Glutaredoxin-like domain protein	None	Thermoproteaceae	Pisl_0614	Pyrobaculum	None	None	None	IPR012336	IPR011903	IPR036249	None	pis:Pisl_0614	NA	A1RS60	GI:500086355|GI:119673536|EMBL-CDS:ABL87792.1|REFSEQ:WP_011762368.1	Thermoproteales	Pyrobaculum islandicum (strain DSM 4184 / JCM 9189 / GEO3)	FALSE	None	None	PF13192	(TACK) Crenarchaeota	A1RS60	FALSE	244	USER	complete	A1RS60	Pyrobaculum islandicum DSM 4184	384616.Pisl_0614	Archaea	NA	384616	TrEMBL
355907	None	None	Thermoprotei	Glutaredoxin-like domain protein	None	Thermoproteaceae	Tneu_1507	Pyrobaculum	None	None	None	IPR012336	IPR011903	IPR036249	None	tne:Tneu_1507	NA	B1Y9K2	GI:170935170|EMBL-CDS:ACB40431.1	Thermoproteales	Pyrobaculum neutrophilum (strain DSM 2338 / JCM 9278 / V24Sta)	FALSE	None	None	PF13192	(TACK) Crenarchaeota	B1Y9K2	FALSE	250	USER	complete	B1Y9K2	Pyrobaculum neutrophilum V24Sta	444157.Tneu_1507	Archaea	NA	444157	TrEMBL
355908	None	None	Thermoprotei	Thioredoxin domain-containing protein	None	Thermoproteaceae	Tneu_1533	Pyrobaculum	None	None	None	IPR012336|IPR013766	None	IPR036249	None	tne:Tneu_1533	NA	B1Y9M8	GI:170935196|EMBL-CDS:ACB40457.1	Thermoproteales	Pyrobaculum neutrophilum (strain DSM 2338 / JCM 9278 / V24Sta)	FALSE	None	None	PF13462	(TACK) Crenarchaeota	B1Y9M8	FALSE	204	USER	complete	B1Y9M8	Pyrobaculum neutrophilum V24Sta	444157.Tneu_1533	Archaea	NA	444157	TrEMBL
355909	None	None	Thermoprotei	Thiol:disulphide interchange protein| putative	None	Thermoproteaceae	Tneu_1606	Pyrobaculum	None	None	None	IPR012336	None	IPR036249	None	tne:Tneu_1606	NA	B1Y9X9	GI:170935268|EMBL-CDS:ACB40529.1	Thermoproteales	Pyrobaculum neutrophilum (strain DSM 2338 / JCM 9278 / V24Sta)	FALSE	None	None	PF13098	(TACK) Crenarchaeota	B1Y9X9	FALSE	182	USER	complete	B1Y9X9	Pyrobaculum neutrophilum V24Sta	444157.Tneu_1606	Archaea	NA	444157	TrEMBL
356119	None	None	Thermoprotei	Thioredoxin domain-containing protein	None	Thermoproteaceae	Pogu_0422	Pyrobaculum	None	None	None	IPR012336|IPR013766	None	IPR036249	None	pog:Pogu_0422	NA	H6Q751	GI:375158837|EMBL-CDS:AFA38449.1	Thermoproteales	Pyrobaculum oguniense (strain DSM 13380 / JCM 10595 / TE7)	FALSE	None	None	PF13462	(TACK) Crenarchaeota	H6Q751	FALSE	208	USER	complete	H6Q751	Pyrobaculum oguniense TE7	698757.Pogu_0422	Archaea	NA	698757	TrEMBL
356120	None	None	Thermoprotei	Thioredoxin-like_fold domain-containing protein	None	Thermoproteaceae	Pogu_0466	Pyrobaculum	None	None	None	IPR012336	None	IPR036249	None	pog:Pogu_0466	NA	H6Q7R3	GI:375158881|EMBL-CDS:AFA38493.1	Thermoproteales	Pyrobaculum oguniense (strain DSM 13380 / JCM 10595 / TE7)	FALSE	None	None	PF13098	(TACK) Crenarchaeota	H6Q7R3	FALSE	166	USER	complete	H6Q7R3	Pyrobaculum oguniense TE7	698757.Pogu_0466	Archaea	NA	698757	TrEMBL
356121	None	None	Thermoprotei	Glutaredoxin-like domain protein	None	Thermoproteaceae	Pogu_0645	Pyrobaculum	None	None	None	IPR012336	IPR011903	IPR036249	None	pog:Pogu_0645	NA	H6Q815	GI:375159060|EMBL-CDS:AFA38672.1	Thermoproteales	Pyrobaculum oguniense (strain DSM 13380 / JCM 10595 / TE7)	FALSE	None	None	PF13192	(TACK) Crenarchaeota	H6Q815	FALSE	243	USER	complete	H6Q815	Pyrobaculum oguniense TE7	698757.Pogu_0645	Archaea	NA	698757	TrEMBL
354064	None	None	Thermoprotei	Protein-disulfide isomerase	None	Thermoproteaceae	AT707_03115	Pyrobaculum	0016853 isomerase activity	None	None	IPR012336|IPR013766	None	IPR036249	None	None	NA	A0A117SN52	GI:974275213|EMBL-CDS:KUO80661.1	Thermoproteales	Pyrobaculum sp. JCHS_4.	FALSE	None	None	PF13462	(TACK) Crenarchaeota	A0A117SN52	FALSE	207	USER	complete	A0A117SN52	Pyrobaculum sp. JCHS_4	None	Archaea	NA	1714260	TrEMBL
354049	None	None	Thermoprotei	Thiol:disulfide interchange protein	None	Thermoproteaceae	AT708_00635	Pyrobaculum	None	None	None	IPR012336	None	IPR036249	None	None	NA	A0A101XHT6	GI:974326528|EMBL-CDS:KUO91583.1	Thermoproteales	Pyrobaculum sp. OCT_11.	FALSE	None	None	PF13098	(TACK) Crenarchaeota	A0A101XHT6	FALSE	166	USER	complete	A0A101XHT6	Pyrobaculum sp. OCT_11	None	Archaea	NA	1714259	TrEMBL
353948	None	None	Thermoprotei	Glutaredoxin-like domain protein	None	Thermoproteaceae	PYWP30_01598	Pyrobaculum	None	None	None	IPR012336	IPR011903	IPR036249	None	pyw:PYWP30_01598	NA	A0A0K1E2Y1	GI:908352629|EMBL-CDS:AKT35216.1	Thermoproteales	Pyrobaculum sp. WP30.	FALSE	fig|1227555.3.peg.1692	None	PF13192	(TACK) Crenarchaeota	A0A0K1E2Y1	FALSE	243	USER	complete	A0A0K1E2Y1	Pyrobaculum sp. WP30	None	Archaea	NA	1227555	TrEMBL
353949	None	None	Thermoprotei	Protein-disulfide isomerase	None	Thermoproteaceae	PYWP30_01678	Pyrobaculum	0016853 isomerase activity	None	None	IPR012336|IPR013766	None	IPR036249	None	pyw:PYWP30_01678	NA	A0A0K1E341	GI:908352708|EMBL-CDS:AKT35295.1	Thermoproteales	Pyrobaculum sp. WP30.	FALSE	fig|1227555.3.peg.1775	None	PF13462	(TACK) Crenarchaeota	A0A0K1E341	FALSE	207	USER	complete	A0A0K1E341	Pyrobaculum sp. WP30	None	Archaea	NA	1227555	TrEMBL
353950	None	None	Thermoprotei	Protein-disulfide isomerase	None	Thermoproteaceae	PYWP30_01710	Pyrobaculum	0016853 isomerase activity	None	None	IPR012336	None	IPR036249	None	pyw:PYWP30_01710	NA	A0A0K1E3R2	GI:908352740|EMBL-CDS:AKT35327.1	Thermoproteales	Pyrobaculum sp. WP30.	FALSE	fig|1227555.3.peg.1806	None	PF13098	(TACK) Crenarchaeota	A0A0K1E3R2	FALSE	166	USER	complete	A0A0K1E3R2	Pyrobaculum sp. WP30	None	Archaea	NA	1227555	TrEMBL
353964	None	None	Thermoprotei	Protein-disulfide isomerase	None	Pyrodictiaceae	Pdsh_06235	Pyrodictium	0016853 isomerase activity	None	None	IPR012336	None	IPR036249	None	pdl:Pyrde_1425	NA	A0A0P0N414	GI:1207200022|GI:941939491|GI:942706126|EMBL-CDS:ALL01469.1|EMBL-CDS:OWJ54616.1|REFSEQ:WP_055409481.1	Desulfurococcales	Pyrodictium delaneyi.	FALSE	None	None	PF13462	(TACK) Crenarchaeota	A0A0P0N414	FALSE	454	USER	complete	A0A0P0N414	Pyrodictium delaneyi	None	Archaea	NA	1273541	TrEMBL
353965	None	None	Thermoprotei	Glutaredoxin	None	Pyrodictiaceae	Pdsh_05115	Pyrodictium	None	None	None	IPR012336	IPR011903	IPR036249	None	pdl:Pyrde_1660	NA	A0A0P0N4J3	GI:1207200475|GI:941939725|GI:942707547|EMBL-CDS:ALL01703.1|EMBL-CDS:OWJ55068.1|REFSEQ:WP_055410902.1	Desulfurococcales	Pyrodictium delaneyi.	FALSE	fig|1273541.4.peg.1769	None	PF13192	(TACK) Crenarchaeota	A0A0P0N4J3	FALSE	242	USER	complete	A0A0P0N4J3	Pyrodictium delaneyi	None	Archaea	NA	1273541	TrEMBL
354010	None	None	Thermoprotei	Glutaredoxin	None	Pyrodictiaceae	CF15_03765	Pyrodictium	None	None	None	IPR012336	IPR011903	IPR036249	None	None	NA	A0A0V8RVC6	GI:961369253|GI:960430019|EMBL-CDS:KSW11922.1|REFSEQ:WP_058370602.1	Desulfurococcales	Pyrodictium occultum.	FALSE	None	None	PF13192	(TACK) Crenarchaeota	A0A0V8RVC6	FALSE	243	USER	complete	A0A0V8RVC6	Pyrodictium occultum	None	Archaea	NA	2309	TrEMBL
354011	None	None	Thermoprotei	Thioredoxin-like_fold domain-containing protein	None	Pyrodictiaceae	CF15_04925	Pyrodictium	None	None	None	IPR012336	None	IPR036249	None	None	NA	A0A0V8RVW2	GI:961369445|GI:960430211|EMBL-CDS:KSW12114.1|REFSEQ:WP_058370794.1	Desulfurococcales	Pyrodictium occultum.	FALSE	None	None	PF13462	(TACK) Crenarchaeota	A0A0V8RVW2	FALSE	445	USER	complete	A0A0V8RVW2	Pyrodictium occultum	None	Archaea	NA	2309	TrEMBL
356077	None	None	Thermoprotei	Glutaredoxin-like domain protein	None	Pyrodictiaceae	Pyrfu_0956	Pyrolobus	None	None	None	IPR012336	IPR011903	IPR036249	None	pfm:Pyrfu_0956	NA	G0EEK3	GI:503792508|GI:343460389|EMBL-CDS:AEM38825.1|REFSEQ:WP_014026502.1	Desulfurococcales	Pyrolobus fumarii (strain DSM 11204 / 1A)	FALSE	None	None	PF13192	(TACK) Crenarchaeota	G0EEK3	FALSE	241	USER	complete	G0EEK3	Pyrolobus fumarii 1A	694429.Pyrfu_0956	Archaea	NA	694429	TrEMBL
356078	None	None	Thermoprotei	Thioredoxin-like_fold domain-containing protein	None	Pyrodictiaceae	Pyrfu_1078	Pyrolobus	None	None	None	IPR012336	None	IPR036249	None	pfm:Pyrfu_1078	NA	G0EF49	GI:503792629|GI:343460510|EMBL-CDS:AEM38946.1|REFSEQ:WP_014026623.1	Desulfurococcales	Pyrolobus fumarii (strain DSM 11204 / 1A)	FALSE	None	None	PF13462	(TACK) Crenarchaeota	G0EF49	FALSE	436	USER	complete	G0EF49	Pyrolobus fumarii 1A	694429.Pyrfu_1078	Archaea	NA	694429	TrEMBL
356079	None	None	Thermoprotei	Thioredoxin-like_fold domain-containing protein	None	Pyrodictiaceae	Pyrfu_0396	Pyrolobus	None	None	None	IPR012336	None	None	None	pfm:Pyrfu_0396	NA	G0EG20	GI:503791951|GI:343459832|EMBL-CDS:AEM38268.1|REFSEQ:WP_014025945.1	Desulfurococcales	Pyrolobus fumarii (strain DSM 11204 / 1A)	FALSE	None	None	PF13192	(TACK) Crenarchaeota	G0EG20	FALSE	205	USER	complete	G0EG20	Pyrolobus fumarii 1A	694429.Pyrfu_0396	Archaea	NA	694429	TrEMBL
353842	None	None	Thermoprotei	Thioredoxin	None	Sulfolobaceae	SSOP1_0296	Saccharolobus	None	None	None	IPR012336	None	IPR036249	None	ssoa:SULA_1332,ssof:SULC_1331,ssol:SULB_1333	NA	A0A0E3GWG2	GI:1524521857|GI:800906835|GI:1524524478|GI:1524532612|GI:1524529813|GI:1016809612|GI:800901443|GI:1524535250|GI:1524537890|GI:1524527188|GI:499225396|GI:800904142|EMBL-CDS:AKA73626.1|EMBL-CDS:AKA76324.1|EMBL-CDS:AKA79016.1|EMBL-CDS:AZF68095.1|EMBL-CDS:AZF70715.1|EMBL-CDS:AZF73335.1|EMBL-CDS:AZF75959.1|EMBL-CDS:AZF78569.1|EMBL-CDS:AZF81173.1|EMBL-CDS:AZF83812.1|EMBL-CDS:SAI83850.1|REFSEQ:WP_01092…	Sulfolobales	Saccharolobus solfataricus	FALSE	fig|2287.6.peg.1381	None	PF13192	(TACK) Crenarchaeota	A0A0E3GWG2	FALSE	274	USER	complete	A0A0E3GWG2	Saccharolobus solfataricus	None	Archaea	NA	2287	TrEMBL
353843	None	None	Thermoprotei	Glutaredoxin	None	Sulfolobaceae	SSOP1_0180	Saccharolobus	None	None	None	IPR012336	IPR011903	IPR036249	None	ssoa:SULA_1209,ssof:SULC_1208,ssol:SULB_1210	NA	A0A0E3K7J1	GI:497676246|GI:800901335|GI:800906727|GI:1524521749|GI:1524537781|GI:1016809497|GI:1524532502|GI:1524524370|GI:1524529706|GI:1524535142|GI:1524527080|GI:800904034|EMBL-CDS:AKA73518.1|EMBL-CDS:AKA76216.1|EMBL-CDS:AKA78908.1|EMBL-CDS:AZF67987.1|EMBL-CDS:AZF70607.1|EMBL-CDS:AZF73227.1|EMBL-CDS:AZF75852.1|EMBL-CDS:AZF78459.1|EMBL-CDS:AZF81065.1|EMBL-CDS:AZF83703.1|EMBL-CDS:SAI83734.1|REFSEQ:WP_00999…	Sulfolobales	Saccharolobus solfataricus	FALSE	fig|2287.6.peg.1268	None	PF13192	(TACK) Crenarchaeota	A0A0E3K7J1	FALSE	233	USER	complete	A0A0E3K7J1	Saccharolobus solfataricus	None	Archaea	NA	2287	TrEMBL
353857	None	None	Thermoprotei	Glutaredoxin	None	Sulfolobaceae	SSOP1_1151	Saccharolobus	None	None	None	IPR012336	None	IPR036249	None	ssoa:SULA_2124,ssof:SULC_2123,ssol:SULB_2125	NA	A0A0E3ME63	GI:1524522564|GI:1524538528|GI:1016810467|GI:1524530519|GI:800907526|GI:1524533316|GI:1524525185|GI:800902136|GI:1524535954|GI:497675568|GI:1524527895|GI:800904833|EMBL-CDS:AKA74319.1|EMBL-CDS:AKA77015.1|EMBL-CDS:AKA79707.1|EMBL-CDS:AZF68802.1|EMBL-CDS:AZF71422.1|EMBL-CDS:AZF74042.1|EMBL-CDS:AZF76665.1|EMBL-CDS:AZF79273.1|EMBL-CDS:AZF81877.1|EMBL-CDS:AZF84450.1|EMBL-CDS:SAI84705.1|REFSEQ:WP_00998…	Sulfolobales	Saccharolobus solfataricus	FALSE	fig|2287.6.peg.2179	None	PF13192	(TACK) Crenarchaeota	A0A0E3ME63	FALSE	186	USER	complete	A0A0E3ME63	Saccharolobus solfataricus	None	Archaea	NA	2287	TrEMBL
355959	None	None	Thermoprotei	Glutaredoxin-like domain protein	None	Sulfolobaceae	Ssol_1173	Saccharolobus	None	None	None	IPR012336	IPR011903	IPR036249	None	sol:Ssol_1173	NA	D0KRP2	GI:497676246|GI:261601808|EMBL-CDS:ACX91411.1|REFSEQ:WP_009990430.1	Sulfolobales	Saccharolobus solfataricus (strain 98/2)	FALSE	None	None	PF13192	(TACK) Crenarchaeota	D0KRP2	FALSE	233	USER	complete	D0KRP2	Saccharolobus solfataricus 98/2	None	Archaea	NA	555311	TrEMBL
355960	None	None	Thermoprotei	Thioredoxin-like_fold domain-containing protein	None	Sulfolobaceae	Ssol_1289	Saccharolobus	None	None	None	IPR012336	None	IPR036249	None	sol:Ssol_1289	NA	D0KS06	GI:499225396|GI:261601922|EMBL-CDS:ACX91525.1|REFSEQ:WP_010922936.1	Sulfolobales	Saccharolobus solfataricus (strain 98/2)	FALSE	None	None	PF13192	(TACK) Crenarchaeota	D0KS06	FALSE	274	USER	complete	D0KS06	Saccharolobus solfataricus 98/2	None	Archaea	NA	555311	TrEMBL
355961	None	None	Thermoprotei	Glutaredoxin related protein	None	Sulfolobaceae	Ssol_2093	Saccharolobus	None	None	None	IPR012336	None	IPR036249	None	sol:Ssol_2093	NA	D0KU80	GI:497675568|GI:261602696|EMBL-CDS:ACX92299.1|REFSEQ:WP_009989752.1	Sulfolobales	Saccharolobus solfataricus (strain 98/2)	FALSE	None	None	PF13192	(TACK) Crenarchaeota	D0KU80	FALSE	186	USER	complete	D0KU80	Saccharolobus solfataricus 98/2	None	Archaea	NA	555311	TrEMBL
356361	1.8.99.B1 6163.	None	Thermoprotei	Glutaredoxin related protein	None	Sulfolobaceae	SSO1120	Saccharolobus	None	None	None	IPR012336	None	IPR036249	None	sso:SSO1120	NA	Q97Z21	GI:570359742|GI:13814310|EMBL-CDS:AAK41376.1	Sulfolobales	Saccharolobus solfataricus (strain ATCC 35092 / DSM 1617 / JCM 11322 /P2)	TRUE	fig|273057.12.peg.1116	4MNN	PF13192	(TACK) Crenarchaeota	Q97Z21	FALSE	171	USER	complete	Q97Z21	Saccharolobus solfataricus P2	273057.SSO1120	Archaea	NA	273057	TrEMBL
356362	None	None	Thermoprotei	Thioredoxin-like_fold domain-containing protein	None	Sulfolobaceae	SSO0314	Saccharolobus	None	None	None	IPR012336	None	IPR036249	None	sso:SSO0314	NA	Q980I1	GI:13813458|GI:499225396|EMBL-CDS:AAK40650.1|REFSEQ:WP_010922936.1	Sulfolobales	Saccharolobus solfataricus (strain ATCC 35092 / DSM 1617 / JCM 11322 /P2)	TRUE	fig|273057.12.peg.307	None	PF13192	(TACK) Crenarchaeota	Q980I1	FALSE	274	USER	complete	Q980I1	Saccharolobus solfataricus P2	273057.SSO0314	Archaea	NA	273057	TrEMBL
356363	1.8.99.B1 6163.,5.3.4.1 6163.	None	Thermoprotei	Glutaredoxin related protein	None	Sulfolobaceae	SSO0192	Saccharolobus	None	None	None	IPR012336	IPR011903	IPR036249	None	sso:SSO0192	NA	Q980T5	GI:497676246|GI:13813328|EMBL-CDS:AAK40538.1|REFSEQ:WP_009990430.1	Sulfolobales	Saccharolobus solfataricus (strain ATCC 35092 / DSM 1617 / JCM 11322 /P2)	TRUE	fig|273057.12.peg.191	None	PF13192	(TACK) Crenarchaeota	Q980T5	FALSE	233	USER	complete	Q980T5	Saccharolobus solfataricus P2	273057.SSO0192	Archaea	NA	273057	TrEMBL
355991	None	None	Thermoprotei	Thioredoxin-like_fold domain-containing protein	None	Desulfurococcaceae	Shell_0630	Staphylothermus	None	None	None	IPR012336	None	IPR036249	None	shc:Shell_0630	NA	D7DC57	GI:502907976|GI:297255545|EMBL-CDS:ADI31754.1|REFSEQ:WP_013142952.1	Desulfurococcales	Staphylothermus hellenicus (strain DSM 12710 / JCM 10830 /BK20S6-10-b1 / P8)	FALSE	None	None	PF13192	(TACK) Crenarchaeota	D7DC57	FALSE	275	USER	complete	D7DC57	Staphylothermus hellenicus DSM 12710	591019.Shell_0630	Archaea	NA	591019	TrEMBL
355858	None	None	Thermoprotei	Glutaredoxin-like protein	None	Desulfurococcaceae	Smar_0195	Staphylothermus	None	None	None	IPR012336	None	IPR036249	None	smr:Smar_0195	NA	A3DKZ8	GI:500163882|GI:126013930|EMBL-CDS:ABN69308.1|REFSEQ:WP_011838499.1	Desulfurococcales	Staphylothermus marinus (strain ATCC 43588 / DSM 3639 / JCM 9404 /F1)	FALSE	None	None	PF13192	(TACK) Crenarchaeota	A3DKZ8	FALSE	265	USER	complete	A3DKZ8	Staphylothermus marinus F1	399550.Smar_0195	Archaea	NA	399550	TrEMBL
355070	None	None	Thermoprotei	Thioredoxin	None	Sulfolobaceae	HS1genome_0259	Sulfodiicoccus	None	None	None	IPR012336	None	IPR036249	None	sacd:HS1genome_0259	NA	A0A348B118	EMBL-CDS:BBD71870.1	Sulfolobales	Sulfodiicoccus acidiphilus.	FALSE	None	None	PF13192	(TACK) Crenarchaeota	A0A348B118	FALSE	251	USER	complete	A0A348B118	Sulfodiicoccus acidiphilus	None	Archaea	NA	1670455	TrEMBL
355071	None	None	Thermoprotei	Glutaredoxin	None	Sulfolobaceae	HS1genome_0872	Sulfodiicoccus	None	None	None	IPR012336	IPR011903	IPR036249	None	sacd:HS1genome_0872	NA	A0A348B2T1	EMBL-CDS:BBD72483.1	Sulfolobales	Sulfodiicoccus acidiphilus.	FALSE	None	None	PF13192	(TACK) Crenarchaeota	A0A348B2T1	FALSE	229	USER	complete	A0A348B2T1	Sulfodiicoccus acidiphilus	None	Archaea	NA	1670455	TrEMBL
354979	None	None	Thermoprotei	Glutaredoxin	None	NA	DDW10_03635	NA	None	None	None	IPR012336	IPR011903	IPR036249	None	None	NA	A0A2T9WY81	EMBL-CDS:PVU72769.1	Sulfolobales	Sulfolobales archaeon SCGC AB-777_J03.	FALSE	None	None	PF13192	(TACK) Crenarchaeota	A0A2T9WY81	FALSE	233	USER	complete	A0A2T9WY81	Sulfolobales archaeon SCGC AB-777_J03	None	Archaea	NA	2005259	TrEMBL
354980	None	None	Thermoprotei	Thioredoxin	None	NA	DDW10_03110	NA	None	None	None	IPR012336	None	IPR036249	None	None	NA	A0A2T9WZ01	EMBL-CDS:PVU73068.1	Sulfolobales	Sulfolobales archaeon SCGC AB-777_J03.	FALSE	None	None	PF13192	(TACK) Crenarchaeota	A0A2T9WZ01	FALSE	262	USER	complete	A0A2T9WZ01	Sulfolobales archaeon SCGC AB-777_J03	None	Archaea	NA	2005259	TrEMBL
354973	None	None	Thermoprotei	Thioredoxin	None	NA	DDW04_01095	NA	None	None	None	IPR012336	None	IPR036249	None	None	NA	A0A2T9WN33	EMBL-CDS:PVU69246.1	Sulfolobales	Sulfolobales archaeon SCGC AB-777_K09.	FALSE	None	None	PF13192	(TACK) Crenarchaeota	A0A2T9WN33	FALSE	261	USER	fragment	A0A2T9WN33	Sulfolobales archaeon SCGC AB-777_K09	None	Archaea	NA	2005260	TrEMBL
354974	None	None	Thermoprotei	Glutaredoxin	None	NA	DDW06_01495	NA	None	None	None	IPR012336	IPR011903	IPR036249	None	None	NA	A0A2T9WQN6	EMBL-CDS:PVU70154.1	Sulfolobales	Sulfolobales archaeon SCGC AB-777_K20.	FALSE	None	None	PF13192	(TACK) Crenarchaeota	A0A2T9WQN6	FALSE	233	USER	complete	A0A2T9WQN6	Sulfolobales archaeon SCGC AB-777_K20	None	Archaea	NA	2005261	TrEMBL
356330	None	None	Thermoprotei	Conserved Archaeal protein	None	Sulfolobaceae	Saci_0791	Sulfolobus	None	None	None	IPR012336	IPR011903	IPR036249	None	sai:Saci_0791	NA	Q4JAL8	GI:68567232|GI:499596929|EMBL-CDS:AAY80161.1|REFSEQ:WP_011277663.1	Sulfolobales	Sulfolobus acidocaldarius (strain ATCC 33909 / DSM 639 / JCM 8929 /NBRC 15157 / NCIMB 11770)	TRUE	fig|330779.12.peg.758	None	PF13192	(TACK) Crenarchaeota	Q4JAL8	FALSE	235	USER	complete	Q4JAL8	Sulfolobus acidocaldarius DSM 639	330779.Saci_0791	Archaea	NA	330779	TrEMBL
356331	None	None	Thermoprotei	Conserved protein	None	Sulfolobaceae	Saci_0340	Sulfolobus	None	None	None	IPR012336	None	IPR036249	None	sai:Saci_0340	NA	Q4JBS3	GI:499596524|GI:68566827|EMBL-CDS:AAY79756.1|REFSEQ:WP_011277258.1	Sulfolobales	Sulfolobus acidocaldarius (strain ATCC 33909 / DSM 639 / JCM 8929 /NBRC 15157 / NCIMB 11770)	TRUE	fig|330779.12.peg.336	None	PF13192	(TACK) Crenarchaeota	Q4JBS3	FALSE	183	USER	complete	Q4JBS3	Sulfolobus acidocaldarius DSM 639	330779.Saci_0340	Archaea	NA	330779	TrEMBL
356332	None	None	Thermoprotei	Conserved Crenarchaeal protein	None	Sulfolobaceae	Saci_0193	Sulfolobus	None	None	None	IPR012336	None	IPR036249	None	sai:Saci_0193	NA	Q4JC67	GI:68566683|GI:499596379|EMBL-CDS:AAY79612.1|REFSEQ:WP_011277113.1	Sulfolobales	Sulfolobus acidocaldarius (strain ATCC 33909 / DSM 639 / JCM 8929 /NBRC 15157 / NCIMB 11770)	TRUE	fig|330779.12.peg.185	None	PF13192	(TACK) Crenarchaeota	Q4JC67	FALSE	267	USER	complete	Q4JC67	Sulfolobus acidocaldarius DSM 639	330779.Saci_0193	Archaea	NA	330779	TrEMBL
356290	None	None	Thermoprotei	Thioredoxin-like_fold domain-containing protein	None	Sulfolobaceae	SacN8_00925	Sulfolobus	None	None	None	IPR012336	None	IPR036249	None	sacn:SacN8_00925	NA	M1ISG5	GI:449034740|GI:499596379|EMBL-CDS:AGE70166.1|REFSEQ:WP_011277113.1	Sulfolobales	Sulfolobus acidocaldarius N8.	FALSE	fig|1028566.6.peg.185	None	PF13192	(TACK) Crenarchaeota	M1ISG5	FALSE	267	USER	complete	M1ISG5	Sulfolobus acidocaldarius N8	None	Archaea	NA	1028566	TrEMBL
356291	None	None	Thermoprotei	Uncharacterized protein	None	Sulfolobaceae	SacN8_03835	Sulfolobus	None	None	None	IPR012336	IPR011903	IPR036249	None	sacn:SacN8_03835	NA	M1ITR7	GI:449035313|GI:499596929|EMBL-CDS:AGE70739.1|REFSEQ:WP_011277663.1	Sulfolobales	Sulfolobus acidocaldarius N8.	FALSE	fig|1028566.6.peg.751	None	PF13192	(TACK) Crenarchaeota	M1ITR7	FALSE	235	USER	complete	M1ITR7	Sulfolobus acidocaldarius N8	None	Archaea	NA	1028566	TrEMBL
356294	None	None	Thermoprotei	Thioredoxin-like_fold domain-containing protein	None	Sulfolobaceae	SacN8_01670	Sulfolobus	None	None	None	IPR012336	None	IPR036249	None	sacn:SacN8_01670	NA	M1J326	GI:449034889|GI:499596524|EMBL-CDS:AGE70315.1|REFSEQ:WP_011277258.1	Sulfolobales	Sulfolobus acidocaldarius N8.	FALSE	fig|1028566.6.peg.334	None	PF13192	(TACK) Crenarchaeota	M1J326	FALSE	183	USER	complete	M1J326	Sulfolobus acidocaldarius N8	None	Archaea	NA	1028566	TrEMBL
356292	None	None	Thermoprotei	Thioredoxin-like_fold domain-containing protein	None	Sulfolobaceae	SacRon12I_00925	Sulfolobus	None	None	None	IPR012336	None	IPR036249	None	sacr:SacRon12I_00925	NA	M1IZG7	GI:449037016|GI:499596379|EMBL-CDS:AGE72441.1|REFSEQ:WP_011277113.1	Sulfolobales	Sulfolobus acidocaldarius Ron12/I.	FALSE	fig|1028567.7.peg.184	None	PF13192	(TACK) Crenarchaeota	M1IZG7	FALSE	267	USER	complete	M1IZG7	Sulfolobus acidocaldarius Ron12/I	None	Archaea	NA	1028567	TrEMBL
356293	None	None	Thermoprotei	Uncharacterized protein	None	Sulfolobaceae	SacRon12I_03820	Sulfolobus	None	None	None	IPR012336	IPR011903	IPR036249	None	sacr:SacRon12I_03820	NA	M1J142	GI:449037586|GI:499596929|EMBL-CDS:AGE73011.1|REFSEQ:WP_011277663.1	Sulfolobales	Sulfolobus acidocaldarius Ron12/I.	FALSE	fig|1028567.7.peg.751	None	PF13192	(TACK) Crenarchaeota	M1J142	FALSE	235	USER	complete	M1J142	Sulfolobus acidocaldarius Ron12/I	None	Archaea	NA	1028567	TrEMBL
356295	None	None	Thermoprotei	Thioredoxin-like_fold domain-containing protein	None	Sulfolobaceae	SacRon12I_01670	Sulfolobus	None	None	None	IPR012336	None	IPR036249	None	sacr:SacRon12I_01670	NA	M1JA05	GI:499596524|GI:449037165|EMBL-CDS:AGE72590.1|REFSEQ:WP_011277258.1	Sulfolobales	Sulfolobus acidocaldarius Ron12/I.	FALSE	fig|1028567.7.peg.333	None	PF13192	(TACK) Crenarchaeota	M1JA05	FALSE	183	USER	complete	M1JA05	Sulfolobus acidocaldarius Ron12/I	None	Archaea	NA	1028567	TrEMBL
354003	None	None	Thermoprotei	Glutaredoxin	None	Sulfolobaceae	ATY89_04580	Sulfolobus	None	None	None	IPR012336	None	IPR036249	None	None	NA	A0A0U3GW70	GI:969873428|GI:969876157|GI:499596524|EMBL-CDS:ALU29286.1|EMBL-CDS:ALU32014.1|REFSEQ:WP_011277258.1	Sulfolobales	Sulfolobus acidocaldarius.	FALSE	None	None	PF13192	(TACK) Crenarchaeota	A0A0U3GW70	FALSE	183	USER	complete	A0A0U3GW70	Sulfolobus acidocaldarius	None	Archaea	NA	2285	TrEMBL
354004	None	None	Thermoprotei	Glutaredoxin	None	Sulfolobaceae	ATY89_02450	Sulfolobus	None	None	None	IPR012336	IPR011903	IPR036249	None	None	NA	A0A0U3H7C9	GI:969876939|GI:969874677|GI:499596929|EMBL-CDS:ALU30535.1|EMBL-CDS:ALU32796.1|REFSEQ:WP_011277663.1	Sulfolobales	Sulfolobus acidocaldarius.	FALSE	None	None	PF13192	(TACK) Crenarchaeota	A0A0U3H7C9	FALSE	235	USER	complete	A0A0U3H7C9	Sulfolobus acidocaldarius	None	Archaea	NA	2285	TrEMBL
354005	None	None	Thermoprotei	Thioredoxin	None	Sulfolobaceae	ATY89_05320	Sulfolobus	None	None	None	IPR012336	None	IPR036249	None	None	NA	A0A0U3HBY5	GI:969873565|GI:499596379|GI:969876294|EMBL-CDS:ALU29423.1|EMBL-CDS:ALU32151.1|REFSEQ:WP_011277113.1	Sulfolobales	Sulfolobus acidocaldarius.	FALSE	None	None	PF13192	(TACK) Crenarchaeota	A0A0U3HBY5	FALSE	267	USER	complete	A0A0U3HBY5	Sulfolobus acidocaldarius	None	Archaea	NA	2285	TrEMBL
356028	None	None	Thermoprotei	Glutaredoxin related protein	None	Sulfolobaceae	SiH_1068	Sulfolobus	None	None	None	IPR012336	None	IPR036249	None	sih:SiH_1068	NA	F0NK25	GI:323477179|EMBL-CDS:ADX82417.1	Sulfolobales	Sulfolobus islandicus (strain HVE10/4)	FALSE	None	None	PF13192	(TACK) Crenarchaeota	F0NK25	FALSE	186	USER	complete	F0NK25	Sulfolobus islandicus HVE10/4	None	Archaea	NA	930943	TrEMBL
356029	None	None	Thermoprotei	Glutaredoxin-like domain protein	None	Sulfolobaceae	SiH_1887	Sulfolobus	None	None	None	IPR012336	IPR011903	IPR036249	None	sih:SiH_1887	NA	F0NQ31	GI:323477996|EMBL-CDS:ADX83234.1	Sulfolobales	Sulfolobus islandicus (strain HVE10/4)	FALSE	None	None	PF13192	(TACK) Crenarchaeota	F0NQ31	FALSE	233	USER	complete	F0NQ31	Sulfolobus islandicus HVE10/4	None	Archaea	NA	930943	TrEMBL
356030	None	None	Thermoprotei	Thioredoxin/glutaredoxin-like protein	None	Sulfolobaceae	SiH_1764	Sulfolobus	None	None	None	IPR012336	None	IPR036249	None	sih:SiH_1764	NA	F0NRG1	GI:323477874|EMBL-CDS:ADX83112.1	Sulfolobales	Sulfolobus islandicus (strain HVE10/4)	FALSE	None	None	PF13192	(TACK) Crenarchaeota	F0NRG1	FALSE	264	USER	complete	F0NRG1	Sulfolobus islandicus HVE10/4	None	Archaea	NA	930943	TrEMBL
355965	None	None	Thermoprotei	Thioredoxin-like_fold domain-containing protein	None	Sulfolobaceae	LD85_2047	Sulfolobus	None	None	None	IPR012336	None	IPR036249	None	sii:LD85_2047	NA	D2PDD0	GI:284446198|EMBL-CDS:ADB87700.1	Sulfolobales	Sulfolobus islandicus (strain L.D.8.5 / Lassen #2)	FALSE	None	None	PF13192	(TACK) Crenarchaeota	D2PDD0	FALSE	264	USER	complete	D2PDD0	Sulfolobus islandicus L.D.8.5	None	Archaea	NA	425944	TrEMBL
355966	None	None	Thermoprotei	Glutaredoxin-like domain protein	None	Sulfolobaceae	LD85_2202	Sulfolobus	None	None	None	IPR012336	IPR011903	IPR036249	None	sii:LD85_2202	NA	D2PE16	GI:284446347|GI:502109803|EMBL-CDS:ADB87849.1|REFSEQ:WP_012711913.1	Sulfolobales	Sulfolobus islandicus (strain L.D.8.5 / Lassen #2)	FALSE	None	None	PF13192	(TACK) Crenarchaeota	D2PE16	FALSE	233	USER	complete	D2PE16	Sulfolobus islandicus L.D.8.5	None	Archaea	NA	425944	TrEMBL
355967	None	None	Thermoprotei	Glutaredoxin related protein	None	Sulfolobaceae	LD85_1224	Sulfolobus	None	None	None	IPR012336	None	IPR036249	None	sii:LD85_1224	NA	D2PJE2	GI:284445393|GI:502717791|EMBL-CDS:ADB86895.1|REFSEQ:WP_012952775.1	Sulfolobales	Sulfolobus islandicus (strain L.D.8.5 / Lassen #2)	FALSE	None	None	PF13192	(TACK) Crenarchaeota	D2PJE2	FALSE	186	USER	complete	D2PJE2	Sulfolobus islandicus L.D.8.5	None	Archaea	NA	425944	TrEMBL
355927	None	None	Thermoprotei	Glutaredoxin-like domain protein	None	Sulfolobaceae	LS215_2105	Sulfolobus	None	None	None	IPR012336	IPR011903	IPR036249	None	sis:LS215_2105	NA	C3MJ11	GI:227457411|GI:502109803|EMBL-CDS:ACP36098.1|REFSEQ:WP_012711913.1	Sulfolobales	Sulfolobus islandicus (strain L.S.2.15 / Lassen #1)	FALSE	None	None	PF13192	(TACK) Crenarchaeota	C3MJ11	FALSE	233	USER	complete	C3MJ11	Sulfolobus islandicus L.S.2.15	None	Archaea	NA	429572	TrEMBL
355928	None	None	Thermoprotei	Glutaredoxin-like protein	None	Sulfolobaceae	LS215_1204	Sulfolobus	None	None	None	IPR012336	None	IPR036249	None	sis:LS215_1204	NA	C3MPA2	GI:227456528|GI:502118742|EMBL-CDS:ACP35215.1|REFSEQ:WP_012713557.1	Sulfolobales	Sulfolobus islandicus (strain L.S.2.15 / Lassen #1)	FALSE	None	None	PF13192	(TACK) Crenarchaeota	C3MPA2	FALSE	186	USER	complete	C3MPA2	Sulfolobus islandicus L.S.2.15	None	Archaea	NA	429572	TrEMBL
355929	None	None	Thermoprotei	Thioredoxin-like_fold domain-containing protein	None	Sulfolobaceae	LS215_1928	Sulfolobus	None	None	None	IPR012336	None	IPR036249	None	sis:LS215_1928	NA	C3MRB0	GI:227457236|EMBL-CDS:ACP35923.1	Sulfolobales	Sulfolobus islandicus (strain L.S.2.15 / Lassen #1)	FALSE	None	None	PF13192	(TACK) Crenarchaeota	C3MRB0	FALSE	264	USER	complete	C3MRB0	Sulfolobus islandicus L.S.2.15	None	Archaea	NA	429572	TrEMBL
355930	None	None	Thermoprotei	Thioredoxin-like_fold domain-containing protein	None	Sulfolobaceae	M1425_1788	Sulfolobus	None	None	None	IPR012336	None	IPR036249	None	sia:M1425_1788	NA	C3MXJ9	GI:227459847|EMBL-CDS:ACP38533.1	Sulfolobales	Sulfolobus islandicus (strain M.14.25 / Kamchatka #1)	FALSE	None	None	PF13192	(TACK) Crenarchaeota	C3MXJ9	FALSE	264	USER	complete	C3MXJ9	Sulfolobus islandicus M.14.25	None	Archaea	NA	427317	TrEMBL
355931	None	None	Thermoprotei	Glutaredoxin related protein	None	Sulfolobaceae	M1425_1107	Sulfolobus	None	None	None	IPR012336	None	IPR036249	None	sia:M1425_1107	NA	C3MXW3	GI:227459183|GI:502107805|EMBL-CDS:ACP37869.1|REFSEQ:WP_012711131.1	Sulfolobales	Sulfolobus islandicus (strain M.14.25 / Kamchatka #1)	FALSE	None	None	PF13192	(TACK) Crenarchaeota	C3MXW3	FALSE	186	USER	complete	C3MXW3	Sulfolobus islandicus M.14.25	None	Archaea	NA	427317	TrEMBL
355932	None	None	Thermoprotei	Glutaredoxin-like domain protein	None	Sulfolobaceae	M1425_1942	Sulfolobus	None	None	None	IPR012336	IPR011903	IPR036249	None	sia:M1425_1942	NA	C3MYC9	GI:227460000|GI:502109803|EMBL-CDS:ACP38686.1|REFSEQ:WP_012711913.1	Sulfolobales	Sulfolobus islandicus (strain M.14.25 / Kamchatka #1)	FALSE	None	None	PF13192	(TACK) Crenarchaeota	C3MYC9	FALSE	233	USER	complete	C3MYC9	Sulfolobus islandicus M.14.25	None	Archaea	NA	427317	TrEMBL
355933	None	None	Thermoprotei	Thioredoxin-like_fold domain-containing protein	None	Sulfolobaceae	M1627_1906	Sulfolobus	None	None	None	IPR012336	None	IPR036249	None	sim:M1627_1906	NA	C3MZE5	GI:228020370|EMBL-CDS:ACP55777.1	Sulfolobales	Sulfolobus islandicus (strain M.16.27)	FALSE	None	None	PF13192	(TACK) Crenarchaeota	C3MZE5	FALSE	264	USER	complete	C3MZE5	Sulfolobus islandicus M.16.27	None	Archaea	NA	427318	TrEMBL
355934	None	None	Thermoprotei	Glutaredoxin-like domain protein	None	Sulfolobaceae	M1627_2020	Sulfolobus	None	None	None	IPR012336	IPR011903	IPR036249	None	sim:M1627_2020	NA	C3MZQ8	GI:502109803|GI:228020483|EMBL-CDS:ACP55890.1|REFSEQ:WP_012711913.1	Sulfolobales	Sulfolobus islandicus (strain M.16.27)	FALSE	None	None	PF13192	(TACK) Crenarchaeota	C3MZQ8	FALSE	233	USER	complete	C3MZQ8	Sulfolobus islandicus M.16.27	None	Archaea	NA	427318	TrEMBL
355935	None	None	Thermoprotei	Glutaredoxin related protein	None	Sulfolobaceae	M1627_1171	Sulfolobus	None	None	None	IPR012336	None	IPR036249	None	sim:M1627_1171	NA	C3N4Y4	GI:228019652|GI:502107805|EMBL-CDS:ACP55059.1|REFSEQ:WP_012711131.1	Sulfolobales	Sulfolobus islandicus (strain M.16.27)	FALSE	None	None	PF13192	(TACK) Crenarchaeota	C3N4Y4	FALSE	186	USER	complete	C3N4Y4	Sulfolobus islandicus M.16.27	None	Archaea	NA	427318	TrEMBL
355942	None	None	Thermoprotei	Glutaredoxin related protein	None	Sulfolobaceae	M164_1097	Sulfolobus	None	None	None	IPR012336	None	IPR036249	None	sid:M164_1097	NA	C4KGI7	GI:238380613|EMBL-CDS:ACR41701.1	Sulfolobales	Sulfolobus islandicus (strain M.16.4 / Kamchatka #3)	FALSE	None	None	PF13192	(TACK) Crenarchaeota	C4KGI7	FALSE	186	USER	complete	C4KGI7	Sulfolobus islandicus M.16.4	None	Archaea	NA	426118	TrEMBL
355943	None	None	Thermoprotei	Thioredoxin-like_fold domain-containing protein	None	Sulfolobaceae	M164_1836	Sulfolobus	None	None	None	IPR012336	None	IPR036249	None	sid:M164_1836	NA	C4KIM5	GI:238381351|EMBL-CDS:ACR42439.1	Sulfolobales	Sulfolobus islandicus (strain M.16.4 / Kamchatka #3)	FALSE	None	None	PF13192	(TACK) Crenarchaeota	C4KIM5	FALSE	264	USER	complete	C4KIM5	Sulfolobus islandicus M.16.4	None	Archaea	NA	426118	TrEMBL
355944	None	None	Thermoprotei	Glutaredoxin-like domain protein	None	Sulfolobaceae	M164_1950	Sulfolobus	None	None	None	IPR012336	IPR011903	IPR036249	None	sid:M164_1950	NA	C4KIY9	GI:238381465|EMBL-CDS:ACR42553.1	Sulfolobales	Sulfolobus islandicus (strain M.16.4 / Kamchatka #3)	FALSE	None	None	PF13192	(TACK) Crenarchaeota	C4KIY9	FALSE	233	USER	complete	C4KIY9	Sulfolobus islandicus M.16.4	None	Archaea	NA	426118	TrEMBL
356025	None	None	Thermoprotei	Glutaredoxin related protein	None	Sulfolobaceae	SiRe_0981	Sulfolobus	None	None	None	IPR012336	None	IPR036249	None	sir:SiRe_0981	NA	F0NER5	GI:323474442|GI:504325422|EMBL-CDS:ADX85048.1|REFSEQ:WP_014512524.1	Sulfolobales	Sulfolobus islandicus (strain REY15A)	FALSE	None	None	PF13192	(TACK) Crenarchaeota	F0NER5	FALSE	186	USER	complete	F0NER5	Sulfolobus islandicus REY15A	930945.SiRe_0981	Archaea	NA	930945	TrEMBL
356026	None	None	Thermoprotei	Glutaredoxin-like domain protein	None	Sulfolobaceae	SiRe_1815	Sulfolobus	None	None	None	IPR012336	IPR011903	IPR036249	None	sir:SiRe_1815	NA	F0NHZ3	GI:323475271|GI:502109803|EMBL-CDS:ADX85877.1|REFSEQ:WP_012711913.1	Sulfolobales	Sulfolobus islandicus (strain REY15A)	FALSE	None	None	PF13192	(TACK) Crenarchaeota	F0NHZ3	FALSE	233	USER	complete	F0NHZ3	Sulfolobus islandicus REY15A	930945.SiRe_1815	Archaea	NA	930945	TrEMBL
356027	None	None	Thermoprotei	Thioredoxin/glutaredoxin-like protein	None	Sulfolobaceae	SiRe_1684	Sulfolobus	None	None	None	IPR012336	None	IPR036249	None	sir:SiRe_1684	NA	F0NIG1	GI:323475142|EMBL-CDS:ADX85748.1	Sulfolobales	Sulfolobus islandicus (strain REY15A)	FALSE	None	None	PF13192	(TACK) Crenarchaeota	F0NIG1	FALSE	264	USER	complete	F0NIG1	Sulfolobus islandicus REY15A	930945.SiRe_1684	Archaea	NA	930945	TrEMBL
355936	None	None	Thermoprotei	Thioredoxin-like_fold domain-containing protein	None	Sulfolobaceae	YG5714_1905	Sulfolobus	None	None	None	IPR012336	None	IPR036249	None	siy:YG5714_1905	NA	C3N7G7	GI:228010399|EMBL-CDS:ACP46161.1	Sulfolobales	Sulfolobus islandicus (strain Y.G.57.14 / Yellowstone #1)	FALSE	None	None	PF13192	(TACK) Crenarchaeota	C3N7G7	FALSE	264	USER	complete	C3N7G7	Sulfolobus islandicus Y.G.57.14	None	Archaea	NA	439386	TrEMBL
355937	None	None	Thermoprotei	Glutaredoxin-like domain protein	None	Sulfolobaceae	YG5714_2064	Sulfolobus	None	None	None	IPR012336	IPR011903	IPR036249	None	siy:YG5714_2064	NA	C3N831	GI:228010556|GI:502109803|EMBL-CDS:ACP46318.1|REFSEQ:WP_012711913.1	Sulfolobales	Sulfolobus islandicus (strain Y.G.57.14 / Yellowstone #1)	FALSE	None	None	PF13192	(TACK) Crenarchaeota	C3N831	FALSE	233	USER	complete	C3N831	Sulfolobus islandicus Y.G.57.14	None	Archaea	NA	439386	TrEMBL
355938	None	None	Thermoprotei	Glutaredoxin related protein	None	Sulfolobaceae	YG5714_1103	Sulfolobus	None	None	None	IPR012336	None	IPR036249	None	siy:YG5714_1103	NA	C3NDI1	GI:502129062|GI:228009608|EMBL-CDS:ACP45370.1|REFSEQ:WP_012716063.1	Sulfolobales	Sulfolobus islandicus (strain Y.G.57.14 / Yellowstone #1)	FALSE	None	None	PF13192	(TACK) Crenarchaeota	C3NDI1	FALSE	186	USER	complete	C3NDI1	Sulfolobus islandicus Y.G.57.14	None	Archaea	NA	439386	TrEMBL
355939	None	None	Thermoprotei	Glutaredoxin-like domain protein	None	Sulfolobaceae	YN1551_0854	Sulfolobus	None	None	None	IPR012336	IPR011903	IPR036249	None	sin:YN1551_0854	NA	C3NF80	GI:502109803|GI:228012215|EMBL-CDS:ACP47976.1|REFSEQ:WP_012711913.1	Sulfolobales	Sulfolobus islandicus (strain Y.N.15.51 / Yellowstone #2)	FALSE	None	None	PF13192	(TACK) Crenarchaeota	C3NF80	FALSE	233	USER	complete	C3NF80	Sulfolobus islandicus Y.N.15.51	None	Archaea	NA	419942	TrEMBL
355940	None	None	Thermoprotei	Thioredoxin-like_fold domain-containing protein	None	Sulfolobaceae	YN1551_1020	Sulfolobus	None	None	None	IPR012336	None	IPR036249	None	sin:YN1551_1020	NA	C3NG09	GI:228012366|EMBL-CDS:ACP48127.1	Sulfolobales	Sulfolobus islandicus (strain Y.N.15.51 / Yellowstone #2)	FALSE	None	None	PF13192	(TACK) Crenarchaeota	C3NG09	FALSE	264	USER	complete	C3NG09	Sulfolobus islandicus Y.N.15.51	None	Archaea	NA	419942	TrEMBL
355941	None	None	Thermoprotei	Glutaredoxin related protein	None	Sulfolobaceae	YN1551_1755	Sulfolobus	None	None	None	IPR012336	None	IPR036249	None	sin:YN1551_1755	NA	C3NI69	GI:502129062|GI:228013068|EMBL-CDS:ACP48829.1|REFSEQ:WP_012716063.1	Sulfolobales	Sulfolobus islandicus (strain Y.N.15.51 / Yellowstone #2)	FALSE	None	None	PF13192	(TACK) Crenarchaeota	C3NI69	FALSE	186	USER	complete	C3NI69	Sulfolobus islandicus Y.N.15.51	None	Archaea	NA	419942	TrEMBL
356300	None	None	Thermoprotei	Putative thioredoxin/glutaredoxin	None	Sulfolobaceae	SiL_1678	Sulfolobus	None	None	None	IPR012336	None	IPR036249	None	sic:SiL_1678	NA	M9U806	GI:478754552|EMBL-CDS:AGJ63124.1	Sulfolobales	Sulfolobus islandicus LAL14/1.	FALSE	None	None	PF13192	(TACK) Crenarchaeota	M9U806	FALSE	264	USER	complete	M9U806	Sulfolobus islandicus LAL14/1	None	Archaea	NA	1241935	TrEMBL
356301	None	None	Thermoprotei	Thiol-disulfide isomerase and thioredoxins	None	Sulfolobaceae	SiL_0987	Sulfolobus	0016853 isomerase activity	None	None	IPR012336	None	IPR036249	None	sic:SiL_0987	NA	M9U8L2	GI:478753865|GI:504325422|EMBL-CDS:AGJ62437.1|REFSEQ:WP_014512524.1	Sulfolobales	Sulfolobus islandicus LAL14/1.	FALSE	None	None	PF13192	(TACK) Crenarchaeota	M9U8L2	FALSE	186	USER	complete	M9U8L2	Sulfolobus islandicus LAL14/1	None	Archaea	NA	1241935	TrEMBL
356302	None	None	Thermoprotei	Thiol-disulfide isomerase and thioredoxins	None	Sulfolobaceae	SiL_1796	Sulfolobus	0016853 isomerase activity	None	None	IPR012336	IPR011903	IPR036249	None	sic:SiL_1796	NA	M9UAU4	GI:478754670|GI:502109803|EMBL-CDS:AGJ63242.1|REFSEQ:WP_012711913.1	Sulfolobales	Sulfolobus islandicus LAL14/1.	FALSE	None	None	PF13192	(TACK) Crenarchaeota	M9UAU4	FALSE	233	USER	complete	M9UAU4	Sulfolobus islandicus LAL14/1	None	Archaea	NA	1241935	TrEMBL
354985	None	None	Thermoprotei	Glutaredoxin	None	Sulfolobaceae	DDW12_05590	Sulfolobus	None	None	None	IPR012336	None	IPR036249	None	None	NA	A0A2T9XCD6	GI:502118742|EMBL-CDS:PVU77764.1|REFSEQ:WP_012713557.1	Sulfolobales	Sulfolobus islandicus.	FALSE	None	None	PF13192	(TACK) Crenarchaeota	A0A2T9XCD6	FALSE	186	USER	complete	A0A2T9XCD6	Sulfolobus islandicus	None	Archaea	NA	43080	TrEMBL
354986	None	None	Thermoprotei	Glutaredoxin	None	Sulfolobaceae	DDW12_05165	Sulfolobus	None	None	None	IPR012336	IPR011903	IPR036249	None	None	NA	A0A2T9XCT5	GI:502109803|EMBL-CDS:PVU77906.1|REFSEQ:WP_012711913.1	Sulfolobales	Sulfolobus islandicus.	FALSE	None	None	PF13192	(TACK) Crenarchaeota	A0A2T9XCT5	FALSE	233	USER	complete	A0A2T9XCT5	Sulfolobus islandicus	None	Archaea	NA	43080	TrEMBL
354987	None	None	Thermoprotei	Thioredoxin	None	Sulfolobaceae	DDW12_00680	Sulfolobus	None	None	None	IPR012336	None	IPR036249	None	None	NA	A0A2T9XFG7	GI:850534836|EMBL-CDS:PVU78825.1|REFSEQ:WP_048051917.1	Sulfolobales	Sulfolobus islandicus.	FALSE	None	None	PF13192	(TACK) Crenarchaeota	A0A2T9XFG7	FALSE	274	USER	complete	A0A2T9XFG7	Sulfolobus islandicus	None	Archaea	NA	43080	TrEMBL
354155	None	None	Thermoprotei	Glutaredoxin	None	Sulfolobaceae	BFU36_00950	Sulfolobus	None	None	None	IPR012336	None	IPR036249	None	sula:BFU36_00950	NA	A0A1C8ZQ77	GI:1062065740|GI:1062513932|EMBL-CDS:AOL15537.1|REFSEQ:WP_069281503.1	Sulfolobales	Sulfolobus sp. A20.	FALSE	None	None	PF13192	(TACK) Crenarchaeota	A0A1C8ZQ77	FALSE	181	USER	complete	A0A1C8ZQ77	Sulfolobus sp. A20	None	Archaea	NA	1891280	TrEMBL
354156	None	None	Thermoprotei	Thioredoxin	None	Sulfolobaceae	BFU36_04260	Sulfolobus	None	None	None	IPR012336	None	IPR036249	None	sula:BFU36_04260	NA	A0A1C8ZRL8	GI:1062066269|GI:1062514973|EMBL-CDS:AOL16066.1|REFSEQ:WP_069282425.1	Sulfolobales	Sulfolobus sp. A20.	FALSE	None	None	PF13192	(TACK) Crenarchaeota	A0A1C8ZRL8	FALSE	264	USER	complete	A0A1C8ZRL8	Sulfolobus sp. A20	None	Archaea	NA	1891280	TrEMBL
354157	None	None	Thermoprotei	Glutaredoxin	None	Sulfolobaceae	BFU36_04955	Sulfolobus	None	None	None	IPR012336	IPR011903	IPR036249	None	sula:BFU36_04955	NA	A0A1C8ZS33	GI:1062515084|GI:1062066374|EMBL-CDS:AOL16171.1|REFSEQ:WP_069282535.1	Sulfolobales	Sulfolobus sp. A20.	FALSE	None	None	PF13192	(TACK) Crenarchaeota	A0A1C8ZS33	FALSE	234	USER	complete	A0A1C8ZS33	Sulfolobus sp. A20	None	Archaea	NA	1891280	TrEMBL
355734	None	None	Thermoprotei	Glutaredoxin	None	Sulfolobaceae	DJ522_05180	Sulfolobus	None	None	None	IPR012336	None	IPR036249	None	None	NA	A0A550D308	EMBL-CDS:TRM84242.1	Sulfolobales	Sulfolobus sp. F3.	FALSE	None	None	PF13192	(TACK) Crenarchaeota	A0A550D308	FALSE	181	USER	complete	A0A550D308	Sulfolobus sp. F3	None	Archaea	NA	2200886	TrEMBL
355735	None	None	Thermoprotei	Glutaredoxin	None	Sulfolobaceae	DJ522_03780	Sulfolobus	None	None	None	IPR012336	IPR011903	IPR036249	None	None	NA	A0A550D3R3	EMBL-CDS:TRM84683.1	Sulfolobales	Sulfolobus sp. F3.	FALSE	None	None	PF13192	(TACK) Crenarchaeota	A0A550D3R3	FALSE	234	USER	complete	A0A550D3R3	Sulfolobus sp. F3	None	Archaea	NA	2200886	TrEMBL
355736	None	None	Thermoprotei	Thioredoxin	None	Sulfolobaceae	DJ522_03120	Sulfolobus	None	None	None	IPR012336	None	IPR036249	None	None	NA	A0A550D452	EMBL-CDS:TRM84856.1	Sulfolobales	Sulfolobus sp. F3.	FALSE	None	None	PF13192	(TACK) Crenarchaeota	A0A550D452	FALSE	264	USER	complete	A0A550D452	Sulfolobus sp. F3	None	Archaea	NA	2200886	TrEMBL
355479	None	None	Thermoprotei	Thioredoxin	None	Sulfolobaceae	IC006_0785	Sulfolobus	None	None	None	IPR012336	None	IPR036249	None	None	NA	A0A510DTI6	EMBL-CDS:BBG23501.1	Sulfolobales	Sulfolobus sp. JCM 16833.	FALSE	None	None	PF13192	(TACK) Crenarchaeota	A0A510DTI6	FALSE	185	USER	complete	A0A510DTI6	Sulfolobus sp. JCM 16833	None	Archaea	NA	1294262	TrEMBL
355480	None	None	Thermoprotei	Thioredoxin-like_fold domain-containing protein	None	Sulfolobaceae	IC006_1584	Sulfolobus	None	None	None	IPR012336	None	IPR036249	None	None	NA	A0A510DVQ2	EMBL-CDS:BBG24275.1	Sulfolobales	Sulfolobus sp. JCM 16833.	FALSE	None	None	PF13192	(TACK) Crenarchaeota	A0A510DVQ2	FALSE	254	USER	complete	A0A510DVQ2	Sulfolobus sp. JCM 16833	None	Archaea	NA	1294262	TrEMBL
355481	None	None	Thermoprotei	Thioredoxin	None	Sulfolobaceae	IC006_1863	Sulfolobus	None	None	None	IPR012336	IPR011903	IPR036249	None	None	NA	A0A510DX53	GI:939158862|EMBL-CDS:BBG24538.1|REFSEQ:WP_054844856.1	Sulfolobales	Sulfolobus sp. JCM 16833.	FALSE	None	None	PF13192	(TACK) Crenarchaeota	A0A510DX53	FALSE	231	USER	complete	A0A510DX53	Sulfolobus sp. JCM 16833	None	Archaea	NA	1294262	TrEMBL
355482	None	None	Thermoprotei	Thioredoxin	None	Sulfolobaceae	IC007_0759	Sulfolobus	None	None	None	IPR012336	None	IPR036249	None	None	NA	A0A510E183	EMBL-CDS:BBG26254.1	Sulfolobales	Sulfolobus sp. JCM 16834.	FALSE	None	None	PF13192	(TACK) Crenarchaeota	A0A510E183	FALSE	185	USER	complete	A0A510E183	Sulfolobus sp. JCM 16834	None	Archaea	NA	2173830	TrEMBL
355483	None	None	Thermoprotei	Thioredoxin-like_fold domain-containing protein	None	Sulfolobaceae	IC007_1561	Sulfolobus	None	None	None	IPR012336	None	IPR036249	None	None	NA	A0A510E3E4	EMBL-CDS:BBG27032.1	Sulfolobales	Sulfolobus sp. JCM 16834.	FALSE	None	None	PF13192	(TACK) Crenarchaeota	A0A510E3E4	FALSE	254	USER	complete	A0A510E3E4	Sulfolobus sp. JCM 16834	None	Archaea	NA	2173830	TrEMBL
355484	None	None	Thermoprotei	Thioredoxin	None	Sulfolobaceae	IC007_1871	Sulfolobus	None	None	None	IPR012336	IPR011903	IPR036249	None	None	NA	A0A510E4D0	EMBL-CDS:BBG27326.1	Sulfolobales	Sulfolobus sp. JCM 16834.	FALSE	None	None	PF13192	(TACK) Crenarchaeota	A0A510E4D0	FALSE	231	USER	complete	A0A510E4D0	Sulfolobus sp. JCM 16834	None	Archaea	NA	2173830	TrEMBL
354968	None	None	Thermoprotei	Thioredoxin	None	Sulfolobaceae	DDW01_01465	Sulfolobus	0009055 electron transfer activity|0015035 protein disulfide oxidoreductase activity	None	None	IPR002109|IPR012336	None	IPR036249	None	None	NA	A0A2T9WJK1	EMBL-CDS:PVU68006.1	Sulfolobales	Sulfolobus sp. SCGC AB-777_G05.	FALSE	None	None	PF13192	(TACK) Crenarchaeota	A0A2T9WJK1	FALSE	264	USER	complete	A0A2T9WJK1	Sulfolobus sp. SCGC AB-777_G05	None	Archaea	NA	1987490	TrEMBL
354969	None	None	Thermoprotei	Glutaredoxin	None	Sulfolobaceae	DDW01_00280	Sulfolobus	None	None	None	IPR012336	IPR011903	IPR036249	None	None	NA	A0A2T9WK67	EMBL-CDS:PVU68225.1	Sulfolobales	Sulfolobus sp. SCGC AB-777_G05.	FALSE	None	None	PF13192	(TACK) Crenarchaeota	A0A2T9WK67	FALSE	236	USER	complete	A0A2T9WK67	Sulfolobus sp. SCGC AB-777_G05	None	Archaea	NA	1987490	TrEMBL
354982	None	None	Thermoprotei	Glutaredoxin	None	Sulfolobaceae	DDW11_01995	Sulfolobus	None	None	None	IPR012336	IPR011903	IPR036249	None	None	NA	A0A2T9X6H0	EMBL-CDS:PVU75651.1	Sulfolobales	Sulfolobus sp. SCGC AB-777_G06.	FALSE	None	None	PF13192	(TACK) Crenarchaeota	A0A2T9X6H0	FALSE	234	USER	complete	A0A2T9X6H0	Sulfolobus sp. SCGC AB-777_G06	None	Archaea	NA	1987491	TrEMBL
354972	None	None	Thermoprotei	Glutaredoxin	None	Sulfolobaceae	DDW09_05145	Sulfolobus	None	None	None	IPR012336	None	IPR036249	None	None	NA	A0A2T9WMP1	EMBL-CDS:PVU69104.1	Sulfolobales	Sulfolobus sp. SCGC AB-777_L09.	FALSE	None	None	PF13192	(TACK) Crenarchaeota	A0A2T9WMP1	FALSE	145	USER	complete	A0A2T9WMP1	Sulfolobus sp. SCGC AB-777_L09	None	Archaea	NA	1987492	TrEMBL
354976	None	None	Thermoprotei	Glutaredoxin	None	Sulfolobaceae	DDW09_00030	Sulfolobus	None	None	None	IPR012336	IPR011903	IPR036249	None	None	NA	A0A2T9WTI3	EMBL-CDS:PVU71131.1	Sulfolobales	Sulfolobus sp. SCGC AB-777_L09.	FALSE	None	None	PF13192	(TACK) Crenarchaeota	A0A2T9WTI3	FALSE	236	USER	complete	A0A2T9WTI3	Sulfolobus sp. SCGC AB-777_L09	None	Archaea	NA	1987492	TrEMBL
356075	None	None	Thermoprotei	Protein-disulfide oxidoreducatase	None	Sulfolobaceae	STK_02280	Sulfurisphaera	None	None	None	IPR012336	IPR011903	IPR036249	None	sto:STK_02280	NA	F9VMQ7	GI:342306114|GI:499285108|EMBL-CDS:BAK54203.1|REFSEQ:WP_010978168.1	Sulfolobales	Sulfurisphaera tokodaii (strain DSM 16993 / JCM 10545 / NBRC 100140 /7)	FALSE	fig|273063.9.peg.274	None	PF13192	(TACK) Crenarchaeota	F9VMQ7	FALSE	233	USER	complete	F9VMQ7	Sulfurisphaera tokodaii str. 7	273063.STK_02280	Archaea	NA	273063	TrEMBL
356076	None	None	Thermoprotei	Thioredoxin-like_fold domain-containing protein	None	Sulfolobaceae	STK_18810	Sulfurisphaera	None	None	None	IPR012336	None	IPR036249	None	sto:STK_18810	NA	F9VNN7	GI:499288660|GI:342306594|EMBL-CDS:BAK54683.1|REFSEQ:WP_010979950.1	Sulfolobales	Sulfurisphaera tokodaii (strain DSM 16993 / JCM 10545 / NBRC 100140 /7)	FALSE	fig|273063.9.peg.2140	None	PF13192	(TACK) Crenarchaeota	F9VNN7	FALSE	182	USER	complete	F9VNN7	Sulfurisphaera tokodaii str. 7	273063.STK_18810	Archaea	NA	273063	TrEMBL
356358	None	None	Thermoprotei	Thioredoxin-like_fold domain-containing protein	None	Sulfolobaceae	STK_22810	Sulfurisphaera	None	None	None	IPR012336	None	IPR036249	None	sto:STK_22810	NA	Q96Y87	GI:15623402|GI:499289075|EMBL-CDS:BAB67390.1|REFSEQ:WP_010980365.1	Sulfolobales	Sulfurisphaera tokodaii (strain DSM 16993 / JCM 10545 / NBRC 100140 /7)	FALSE	fig|273063.9.peg.2585	None	PF13192	(TACK) Crenarchaeota	Q96Y87	FALSE	264	USER	complete	Q96Y87	Sulfurisphaera tokodaii str. 7	273063.STK_22810	Archaea	NA	273063	TrEMBL
354047	None	None	Thermoprotei	Thioredoxin-like_fold domain-containing protein	None	Thermoproteaceae	AT710_06955	Thermocladium	None	None	None	IPR012336	None	IPR036249	None	None	NA	A0A101XH69	GI:974326248|EMBL-CDS:KUO91334.1	Thermoproteales	Thermocladium sp. ECH_B.	FALSE	None	None	PF13098	(TACK) Crenarchaeota	A0A101XH69	FALSE	179	USER	complete	A0A101XH69	Thermocladium sp. ECH_B	None	Archaea	NA	1714261	TrEMBL
354050	None	None	Thermoprotei	Glutaredoxin	None	Thermoproteaceae	AT710_06180	Thermocladium	None	None	None	IPR012336|IPR013766	IPR011903	IPR036249	None	None	NA	A0A101XHU7	GI:974326559|EMBL-CDS:KUO91612.1	Thermoproteales	Thermocladium sp. ECH_B.	FALSE	None	None	PF13192	(TACK) Crenarchaeota	A0A101XHU7	FALSE	250	USER	complete	A0A101XHU7	Thermocladium sp. ECH_B	None	Archaea	NA	1714261	TrEMBL
354051	None	None	Thermoprotei	Glutaredoxin domain-containing protein	None	Thermoproteaceae	AT710_03370	Thermocladium	0009055 electron transfer activity|0015035 protein disulfide oxidoreductase activity	None	None	IPR002109|IPR012336	None	IPR036249	None	None	NA	A0A101XJ76	GI:974327467|EMBL-CDS:KUO92441.1	Thermoproteales	Thermocladium sp. ECH_B.	FALSE	None	None	PF13192	(TACK) Crenarchaeota	A0A101XJ76	FALSE	252	USER	complete	A0A101XJ76	Thermocladium sp. ECH_B	None	Archaea	NA	1714261	TrEMBL
355138	None	None	Thermoprotei	Periplasmic thiol:disulfide interchange protein DsbA	None	Thermofilaceae	TCARB_1283	Thermofilum	None	None	None	IPR012336	None	IPR036249	None	tcb:TCARB_1283	NA	A0A3G1A5Z2	GI:742686049|GI:530785127|EMBL-CDS:AJB42329.1|REFSEQ:WP_020961893.1	Thermoproteales	Thermofilum adornatus 1505.	FALSE	None	None	PF13462	(TACK) Crenarchaeota	A0A3G1A5Z2	FALSE	435	USER	complete	A0A3G1A5Z2	Thermofilum adornatus 1505	None	Archaea	NA	697581	TrEMBL
355139	None	None	Thermoprotei	Glutaredoxin-related protein	None	Thermofilaceae	TCARB_1596	Thermofilum	0009055 electron transfer activity|0015035 protein disulfide oxidoreductase activity	None	None	IPR002109|IPR012336	IPR011903	IPR036249	None	tcb:TCARB_1596	NA	A0A3G1A8J0	GI:742686358|EMBL-CDS:AJB42638.1	Thermoproteales	Thermofilum adornatus 1505.	FALSE	None	None	PF13192	(TACK) Crenarchaeota	A0A3G1A8J0	FALSE	250	USER	complete	A0A3G1A8J0	Thermofilum adornatus 1505	None	Archaea	NA	697581	TrEMBL
356384	None	None	Thermoprotei	Thioredoxin-like_fold domain-containing protein	None	Thermofilaceae	N186_00985	Thermofilum	None	None	None	IPR012336	None	IPR036249	None	thb:N186_00985	NA	S5ZUF3	GI:530453791|GI:530785127|EMBL-CDS:AGT34594.1|REFSEQ:WP_020961893.1	Thermoproteales	Thermofilum adornatus.	FALSE	fig|1365176.7.peg.198	None	PF13462	(TACK) Crenarchaeota	S5ZUF3	FALSE	435	USER	complete	S5ZUF3	Thermofilum adornatus	1365176.N186_00985	Archaea	NA	1365176	TrEMBL
356385	None	None	Thermoprotei	Glutaredoxin domain-containing protein	None	Thermofilaceae	N186_02640	Thermofilum	0009055 electron transfer activity|0015035 protein disulfide oxidoreductase activity	None	None	IPR002109|IPR012336	IPR011903	IPR036249	None	thb:N186_02640	NA	S5ZV16	GI:530785447|GI:530454106|EMBL-CDS:AGT34909.1	Thermoproteales	Thermofilum adornatus.	FALSE	fig|1365176.7.peg.520	None	PF13192	(TACK) Crenarchaeota	S5ZV16	FALSE	259	USER	complete	S5ZV16	Thermofilum adornatus	1365176.N186_02640	Archaea	NA	1365176	TrEMBL
355848	None	None	Thermoprotei	Thioredoxin-like_fold domain-containing protein	None	Thermofilaceae	Tpen_0026	Thermofilum	None	None	None	IPR012336	None	IPR036249	None	tpe:Tpen_0026	NA	A1RW56	GI:500075688|GI:119524064|EMBL-CDS:ABL77436.1|REFSEQ:WP_011751701.1	Thermoproteales	Thermofilum pendens (strain DSM 2475 / Hrk 5)	FALSE	None	None	PF13462	(TACK) Crenarchaeota	A1RW56	FALSE	433	USER	complete	A1RW56	Thermofilum pendens Hrk 5	368408.Tpen_0026	Archaea	NA	368408	TrEMBL
355849	None	None	Thermoprotei	Glutaredoxin-like domain protein	None	Thermofilaceae	Tpen_0326	Thermofilum	None	None	None	IPR012336	IPR011903	IPR036249	None	tpe:Tpen_0326	NA	A1RX05	GI:119524363|GI:500075987|EMBL-CDS:ABL77735.1|REFSEQ:WP_011752000.1	Thermoproteales	Thermofilum pendens (strain DSM 2475 / Hrk 5)	FALSE	None	None	PF13192	(TACK) Crenarchaeota	A1RX05	FALSE	255	USER	complete	A1RX05	Thermofilum pendens Hrk 5	368408.Tpen_0326	Archaea	NA	368408	TrEMBL
355850	None	None	Thermoprotei	Thioredoxin-like_fold domain-containing protein	None	Thermofilaceae	Tpen_0749	Thermofilum	None	None	None	IPR012336	None	IPR036249	None	tpe:Tpen_0749	NA	A1RY71	GI:119524779|EMBL-CDS:ABL78151.1	Thermoproteales	Thermofilum pendens (strain DSM 2475 / Hrk 5)	FALSE	None	None	PF13192	(TACK) Crenarchaeota	A1RY71	FALSE	270	USER	complete	A1RY71	Thermofilum pendens Hrk 5	368408.Tpen_0749	Archaea	NA	368408	TrEMBL
355851	None	None	Thermoprotei	Redoxin domain protein	None	Thermofilaceae	Tpen_0760	Thermofilum	None	None	None	IPR012336|IPR013766	None	IPR008969|IPR011044|IPR036249	None	tpe:Tpen_0760	NA	A1RY82	GI:119524790|GI:500076414|EMBL-CDS:ABL78162.1|REFSEQ:WP_011752427.1	Thermoproteales	Thermofilum pendens (strain DSM 2475 / Hrk 5)	FALSE	None	None	PF13620|PF13905	(TACK) Crenarchaeota	A1RY82	FALSE	874	USER	complete	A1RY82	Thermofilum pendens Hrk 5	368408.Tpen_0760	Archaea	NA	368408	TrEMBL
354499	None	None	Thermoprotei	Glutaredoxin	None	Thermofilaceae	B6U94_07285	Thermofilum	0009055 electron transfer activity|0015035 protein disulfide oxidoreductase activity	None	None	IPR002109|IPR012336	IPR011903	IPR036249	None	None	NA	A0A256XS11	GI:1231966822|EMBL-CDS:OYT30019.1	Thermoproteales	Thermofilum sp. ex4484_79.	FALSE	None	None	PF13192	(TACK) Crenarchaeota	A0A256XS11	FALSE	216	USER	complete	A0A256XS11	Thermofilum sp. ex4484_79	None	Archaea	NA	2012527	TrEMBL
354500	None	None	Thermoprotei	Glutaredoxin	None	Thermofilaceae	B6U94_01900	Thermofilum	None	None	None	IPR012336	IPR011903	IPR036249	None	None	NA	A0A256XUH1	GI:1231968746|EMBL-CDS:OYT31803.1	Thermoproteales	Thermofilum sp. ex4484_79.	FALSE	None	None	PF13192	(TACK) Crenarchaeota	A0A256XUH1	FALSE	255	USER	complete	A0A256XUH1	Thermofilum sp. ex4484_79	None	Archaea	NA	2012527	TrEMBL
354495	None	None	Thermoprotei	Thioredoxin-like_fold domain-containing protein	None	Thermofilaceae	B6U95_09230	Thermofilum	None	None	None	IPR012336	None	IPR036249	None	None	NA	A0A256XBH4	GI:1231961929|EMBL-CDS:OYT25485.1	Thermoproteales	Thermofilum sp. ex4484_82.	FALSE	None	None	PF13192	(TACK) Crenarchaeota	A0A256XBH4	FALSE	190	USER	complete	A0A256XBH4	Thermofilum sp. ex4484_82	None	Archaea	NA	2012528	TrEMBL
354498	None	None	Thermoprotei	Glutaredoxin domain-containing protein	None	Thermofilaceae	B6U95_03130	Thermofilum	0009055 electron transfer activity|0015035 protein disulfide oxidoreductase activity	None	None	IPR002109|IPR012336	None	IPR036249	None	None	NA	A0A256XL52	GI:1231965675|EMBL-CDS:OYT28931.1	Thermoproteales	Thermofilum sp. ex4484_82.	FALSE	None	None	PF13192	(TACK) Crenarchaeota	A0A256XL52	FALSE	135	USER	complete	A0A256XL52	Thermofilum sp. ex4484_82	None	Archaea	NA	2012528	TrEMBL
354867	None	None	Thermoprotei	Thioredoxin-like_fold domain-containing protein	None	Thermofilaceae	B7L53_07515	Thermofilum	None	None	None	IPR012336	IPR011903	IPR036249	None	None	NA	A0A2J4G7G9	EMBL-CDS:PLJ77249.1	Thermoproteales	Thermofilum sp. NZ13.	FALSE	None	None	PF13192	(TACK) Crenarchaeota	A0A2J4G7G9	FALSE	252	USER	complete	A0A2J4G7G9	Thermofilum sp. NZ13	None	Archaea	NA	1980981	TrEMBL
354868	None	None	Thermoprotei	Thioredoxin-like_fold domain-containing protein	None	Thermofilaceae	B7L53_04430	Thermofilum	None	None	None	IPR012336	None	IPR036249	None	None	NA	A0A2J4G997	EMBL-CDS:PLJ77909.1	Thermoproteales	Thermofilum sp. NZ13.	FALSE	None	None	PF13462	(TACK) Crenarchaeota	A0A2J4G997	FALSE	433	USER	complete	A0A2J4G997	Thermofilum sp. NZ13	None	Archaea	NA	1980981	TrEMBL
354869	None	None	Thermoprotei	Thioredoxin-like_fold domain-containing protein	None	Thermofilaceae	B7L53_02630	Thermofilum	None	None	None	IPR012336	None	IPR036249	None	None	NA	A0A2J4GAI9	EMBL-CDS:PLJ78351.1	Thermoproteales	Thermofilum sp. NZ13.	FALSE	None	None	PF13192	(TACK) Crenarchaeota	A0A2J4GAI9	FALSE	265	USER	complete	A0A2J4GAI9	Thermofilum sp. NZ13	None	Archaea	NA	1980981	TrEMBL
356132	None	None	Thermoprotei	Glutaredoxin-like protein	None	Desulfurococcaceae	TCELL_0867	Thermogladius	None	None	None	IPR012336	None	IPR036249	None	thg:TCELL_0867	NA	I3TEV3	GI:388526093|GI:504550439|EMBL-CDS:AFK51291.1|REFSEQ:WP_014737541.1	Desulfurococcales	Thermogladius calderae (strain DSM 22663 / VKM B-2946 / 1633)	FALSE	None	None	PF13192	(TACK) Crenarchaeota	I3TEV3	FALSE	266	USER	complete	I3TEV3	Thermogladius calderae 1633	1184251.TCELL_0867	Archaea	NA	1184251	TrEMBL
354496	None	None	Thermoprotei	Thioredoxin-like_fold domain-containing protein	None	NA	B6V02_03830	NA	None	None	None	IPR012336	None	IPR036249	None	None	NA	A0A256XDM8	GI:1231961832|EMBL-CDS:OYT25399.1	NA	Thermoprotei archaeon ex4572_64.	FALSE	None	None	PF13192	(TACK) Crenarchaeota	A0A256XDM8	FALSE	135	USER	complete	A0A256XDM8	Thermoprotei archaeon ex4572_64	None	Archaea	NA	2012533	TrEMBL
355323	None	None	Thermoprotei	Thioredoxin-like_fold domain-containing protein	None	NA	DRJ38_08100	NA	None	None	None	IPR012336	None	IPR036249	None	None	NA	A0A497FGK3	EMBL-CDS:RLE63219.1	NA	Thermoprotei archaeon.	FALSE	None	None	PF13192	(TACK) Crenarchaeota	A0A497FGK3	FALSE	238	USER	complete	A0A497FGK3	Thermoprotei archaeon	None	Archaea	NA	2250277	TrEMBL
355324	None	None	Thermoprotei	Glutaredoxin	None	NA	DRJ38_01650	NA	0009055 electron transfer activity|0015035 protein disulfide oxidoreductase activity	None	None	IPR002109|IPR012336	IPR011903	IPR036249	None	None	NA	A0A497FPL7	EMBL-CDS:RLE66490.1	NA	Thermoprotei archaeon.	FALSE	None	None	PF13192	(TACK) Crenarchaeota	A0A497FPL7	FALSE	232	USER	complete	A0A497FPL7	Thermoprotei archaeon	None	Archaea	NA	2250277	TrEMBL
355325	None	None	Thermoprotei	Glutaredoxin	None	NA	DRJ47_03795	NA	None	None	None	IPR012336	IPR011903	IPR036249	None	None	NA	A0A497FQ01	EMBL-CDS:RLE65861.1	NA	Thermoprotei archaeon.	FALSE	None	None	PF13192	(TACK) Crenarchaeota	A0A497FQ01	FALSE	231	USER	complete	A0A497FQ01	Thermoprotei archaeon	None	Archaea	NA	2250277	TrEMBL
355326	None	None	Thermoprotei	Thioredoxin-like_fold domain-containing protein	None	NA	DRK00_08080	NA	None	None	None	IPR012336	None	IPR036249	None	None	NA	A0A497G8I2	EMBL-CDS:RLF03827.1	NA	Thermoprotei archaeon.	FALSE	None	None	PF13192	(TACK) Crenarchaeota	A0A497G8I2	FALSE	218	USER	complete	A0A497G8I2	Thermoprotei archaeon	None	Archaea	NA	2250277	TrEMBL
355327	None	None	Thermoprotei	Glutaredoxin	None	NA	DRK00_06935	NA	0009055 electron transfer activity|0015035 protein disulfide oxidoreductase activity	None	None	IPR002109|IPR012336	IPR011903	IPR036249	None	None	NA	A0A497G9I8	EMBL-CDS:RLF04346.1	NA	Thermoprotei archaeon.	FALSE	None	None	PF13192	(TACK) Crenarchaeota	A0A497G9I8	FALSE	235	USER	complete	A0A497G9I8	Thermoprotei archaeon	None	Archaea	NA	2250277	TrEMBL
355328	None	None	Thermoprotei	Glutaredoxin	None	NA	DRJ64_01780	NA	None	None	None	IPR012336	IPR011903	IPR036249	None	None	NA	A0A497GGE3	EMBL-CDS:RLF08071.1	NA	Thermoprotei archaeon.	FALSE	None	None	PF13192	(TACK) Crenarchaeota	A0A497GGE3	FALSE	255	USER	complete	A0A497GGE3	Thermoprotei archaeon	None	Archaea	NA	2250277	TrEMBL
355329	None	None	Thermoprotei	Glutaredoxin	None	NA	DRZ82_03105	NA	None	None	None	IPR012336	IPR011903	IPR036249	None	None	NA	A0A497GLC1	EMBL-CDS:RLF20196.1	NA	Thermoprotei archaeon.	FALSE	None	None	PF13192	(TACK) Crenarchaeota	A0A497GLC1	FALSE	211	USER	complete	A0A497GLC1	Thermoprotei archaeon	None	Archaea	NA	2250277	TrEMBL
353904	None	None	Thermoprotei	Glutaredoxin	None	Thermoproteaceae	TU35_03490	Thermoproteus	None	None	None	IPR012336|IPR013766	IPR011903	IPR036249	None	None	NA	A0A0F2LAE6	GI:778567465|EMBL-CDS:KJR73834.1	Thermoproteales	Thermoproteus sp. AZ2.	FALSE	fig|1609232.3.peg.938	None	PF13192	(TACK) Crenarchaeota	A0A0F2LAE6	FALSE	246	USER	complete	A0A0F2LAE6	Thermoproteus sp. AZ2	None	Archaea	NA	1609232	TrEMBL
354038	None	None	Thermoprotei	Protein-disulfide isomerase	None	Thermoproteaceae	AT711_01265	Thermoproteus	0016853 isomerase activity	None	None	IPR012336	None	IPR036249	None	None	NA	A0A101X2J5	GI:974290289|EMBL-CDS:KUO83512.1	Thermoproteales	Thermoproteus sp. CIS_19.	FALSE	None	None	PF13462	(TACK) Crenarchaeota	A0A101X2J5	FALSE	268	USER	complete	A0A101X2J5	Thermoproteus sp. CIS_19	None	Archaea	NA	1714257	TrEMBL
354039	None	None	Thermoprotei	Glutaredoxin	None	Thermoproteaceae	AT711_06180	Thermoproteus	None	None	None	IPR012336|IPR013766	IPR011903	IPR036249	None	None	NA	A0A101X3A9	GI:974296614|EMBL-CDS:KUO84038.1	Thermoproteales	Thermoproteus sp. CIS_19.	FALSE	None	None	PF13192	(TACK) Crenarchaeota	A0A101X3A9	FALSE	246	USER	complete	A0A101X3A9	Thermoproteus sp. CIS_19	None	Archaea	NA	1714257	TrEMBL
354863	None	None	Thermoprotei	Glutaredoxin	None	Thermoproteaceae	B7L68_07195	Thermoproteus	None	None	None	IPR012336|IPR013766	IPR011903	IPR036249	None	None	NA	A0A2J2H732	EMBL-CDS:PLC62682.1	Thermoproteales	Thermoproteus sp. CP80.	FALSE	None	None	PF13192	(TACK) Crenarchaeota	A0A2J2H732	FALSE	246	USER	complete	A0A2J2H732	Thermoproteus sp. CP80	None	Archaea	NA	1650659	TrEMBL
354042	None	None	Thermoprotei	Glutaredoxin	None	Thermoproteaceae	AT715_00120	Thermoproteus	None	None	None	IPR012336	IPR011903	IPR036249	None	None	NA	A0A101X8U5	GI:974305871|EMBL-CDS:KUO86814.1	Thermoproteales	Thermoproteus sp. JCHS_4.	FALSE	None	None	PF13192	(TACK) Crenarchaeota	A0A101X8U5	FALSE	233	USER	complete	A0A101X8U5	Thermoproteus sp. JCHS_4	None	Archaea	NA	1714258	TrEMBL
354043	None	None	Thermoprotei	Protein-disulfide isomerase	None	Thermoproteaceae	AT715_08390	Thermoproteus	0016853 isomerase activity	None	None	IPR012336	None	IPR036249	None	None	NA	A0A101XB77	GI:974310304|EMBL-CDS:KUO88180.1	Thermoproteales	Thermoproteus sp. JCHS_4.	FALSE	None	None	PF13462	(TACK) Crenarchaeota	A0A101XB77	FALSE	268	USER	complete	A0A101XB77	Thermoproteus sp. JCHS_4	None	Archaea	NA	1714258	TrEMBL
356095	None	None	Thermoprotei	Glutaredoxin-like protein	None	Thermoproteaceae	TTX_1429	Thermoproteus	None	None	None	IPR012336	IPR011903	IPR036249	None	ttn:TTX_1429	NA	G4RKG5	GI:503893320|GI:350275413|EMBL-CDS:CCC82060.1|REFSEQ:WP_014127314.1	Thermoproteales	Thermoproteus tenax (strain ATCC 35583 / DSM 2078 / JCM 9277 / NBRC100435 / Kra 1)	FALSE	fig|768679.9.peg.1450	None	PF13192	(TACK) Crenarchaeota	G4RKG5	FALSE	245	USER	complete	G4RKG5	Thermoproteus tenax Kra 1	768679.TTX_1429	Archaea	NA	768679	TrEMBL
356096	None	None	Thermoprotei	Thioredoxin-like_fold domain-containing protein	None	Thermoproteaceae	TTX_0225	Thermoproteus	None	None	None	IPR012336	None	IPR036249	None	ttn:TTX_0225	NA	G4RMW0	GI:350274259|EMBL-CDS:CCC80904.1	Thermoproteales	Thermoproteus tenax (strain ATCC 35583 / DSM 2078 / JCM 9277 / NBRC100435 / Kra 1)	FALSE	fig|768679.9.peg.235	None	PF13462	(TACK) Crenarchaeota	G4RMW0	FALSE	389	USER	complete	G4RMW0	Thermoproteus tenax Kra 1	768679.TTX_0225	Archaea	NA	768679	TrEMBL
356097	None	None	Thermoprotei	Protein-disulfide isomerase	None	Thermoproteaceae	TTX_0275	Thermoproteus	0016853 isomerase activity	None	None	IPR012336	None	IPR036249	None	ttn:TTX_0275	NA	G4RN07	GI:503892214|GI:350274306|EMBL-CDS:CCC80951.1|REFSEQ:WP_014126208.1	Thermoproteales	Thermoproteus tenax (strain ATCC 35583 / DSM 2078 / JCM 9277 / NBRC100435 / Kra 1)	FALSE	fig|768679.9.peg.291	None	PF13462	(TACK) Crenarchaeota	G4RN07	FALSE	264	USER	complete	G4RN07	Thermoproteus tenax Kra 1	768679.TTX_0275	Archaea	NA	768679	TrEMBL
356039	None	None	Thermoprotei	Thioredoxin-like_fold domain-containing protein	None	Thermoproteaceae	TUZN_1153	Thermoproteus	None	None	None	IPR012336	None	IPR036249	None	tuz:TUZN_1153	NA	F2L0F0	GI:326947526|GI:503445307|EMBL-CDS:AEA12632.1|REFSEQ:WP_013679968.1	Thermoproteales	Thermoproteus uzoniensis (strain 768-20)	FALSE	None	None	PF13462	(TACK) Crenarchaeota	F2L0F0	FALSE	270	USER	complete	F2L0F0	Thermoproteus uzoniensis 768-20	999630.TUZN_1153	Archaea	NA	999630	TrEMBL
356040	None	None	Thermoprotei	Glutaredoxin-like domain protein	None	Thermoproteaceae	TUZN_2132	Thermoproteus	None	None	None	IPR012336	IPR011903	IPR036249	None	tuz:TUZN_2132	NA	F2L5P3	GI:326948483|EMBL-CDS:AEA13589.1	Thermoproteales	Thermoproteus uzoniensis (strain 768-20)	FALSE	None	None	PF13192	(TACK) Crenarchaeota	F2L5P3	FALSE	233	USER	complete	F2L5P3	Thermoproteus uzoniensis 768-20	999630.TUZN_2132	Archaea	NA	999630	TrEMBL
355987	None	None	Thermoprotei	Alkyl hydroperoxide reductase large subunit	None	Desulfurococcaceae	Tagg_0496	Thermosphaera	0009055 electron transfer activity|0015035 protein disulfide oxidoreductase activity	None	None	IPR002109|IPR012336	None	IPR036249	None	tag:Tagg_0496	NA	D5U0X1	GI:502894388|GI:296094820|EMBL-CDS:ADG90771.1|REFSEQ:WP_013129364.1	Desulfurococcales	Thermosphaera aggregans (strain DSM 11486 / M11TL)	FALSE	None	None	PF13192	(TACK) Crenarchaeota	D5U0X1	FALSE	239	USER	complete	D5U0X1	Thermosphaera aggregans DSM 11486	633148.Tagg_0496	Archaea	NA	633148	TrEMBL
355988	None	None	Thermoprotei	Glutaredoxin 2	None	Desulfurococcaceae	Tagg_1366	Thermosphaera	None	None	None	IPR012336	IPR005243	IPR036249	None	tag:Tagg_1366	NA	D5U3C6	GI:296095675|GI:502895243|EMBL-CDS:ADG91626.1|REFSEQ:WP_013130219.1	Desulfurococcales	Thermosphaera aggregans (strain DSM 11486 / M11TL)	FALSE	None	None	PF13192	(TACK) Crenarchaeota	D5U3C6	FALSE	94	USER	complete	D5U3C6	Thermosphaera aggregans DSM 11486	633148.Tagg_1366	Archaea	NA	633148	TrEMBL
356413	None	None	Thermoprotei	Glutaredoxin-like domain protein	None	Acidilobaceae	CISAcid_10130	Acidilobus	None	None	None	IPR012336	IPR011903	IPR036249	None	None	NA	V4J7M1	GI:557075033|EMBL-CDS:ESQ20980.1	Acidilobales	uncultured Acidilobus sp. CIS.	FALSE	fig|1410574.3.peg.887	None	PF13192	(TACK) Crenarchaeota	V4J7M1	FALSE	246	USER	complete	V4J7M1	uncultured Acidilobus sp. CIS	None	Archaea	NA	1410574	TrEMBL
356417	None	None	Thermoprotei	Glutaredoxin-like domain protein	None	Acidilobaceae	JCHSAcid_01040	Acidilobus	None	None	None	IPR012336	IPR011903	IPR036249	None	None	NA	V4K9Q4	GI:557080647|EMBL-CDS:ESQ26452.1	Acidilobales	uncultured Acidilobus sp. JCHS.	FALSE	fig|1410576.3.peg.94	None	PF13192	(TACK) Crenarchaeota	V4K9Q4	FALSE	246	USER	complete	V4K9Q4	uncultured Acidilobus sp. JCHS	None	Archaea	NA	1410576	TrEMBL
356414	None	None	Thermoprotei	Thioredoxin-like_fold domain-containing protein	None	Acidilobaceae	MGAcid_18500	Acidilobus	None	None	None	IPR012336	None	IPR036249	None	None	NA	V4JAY6	GI:557076313|EMBL-CDS:ESQ22220.1	Acidilobales	uncultured Acidilobus sp. MG.	FALSE	fig|1410573.3.peg.1476	None	PF13098	(TACK) Crenarchaeota	V4JAY6	FALSE	180	USER	complete	V4JAY6	uncultured Acidilobus sp. MG	None	Archaea	NA	1410573	TrEMBL
356415	None	None	Thermoprotei	Glutaredoxin-like domain protein	None	Acidilobaceae	MGAcid_01620	Acidilobus	None	None	None	IPR012336	IPR011903	IPR036249	None	None	NA	V4K1F8	GI:557077526|EMBL-CDS:ESQ23392.1	Acidilobales	uncultured Acidilobus sp. MG.	FALSE	fig|1410573.3.peg.147	None	PF13192	(TACK) Crenarchaeota	V4K1F8	FALSE	246	USER	complete	V4K1F8	uncultured Acidilobus sp. MG	None	Archaea	NA	1410573	TrEMBL
356416	None	None	Thermoprotei	Thioredoxin-like_fold domain-containing protein	None	Acidilobaceae	OSP8Acid_08470	Acidilobus	None	None	None	IPR012336	None	IPR036249	None	None	NA	V4K2P1	GI:557079372|EMBL-CDS:ESQ25189.1	Acidilobales	uncultured Acidilobus sp. OSP8.	FALSE	fig|1410575.3.peg.795	None	PF13098	(TACK) Crenarchaeota	V4K2P1	FALSE	197	USER	complete	V4K2P1	uncultured Acidilobus sp. OSP8	None	Archaea	NA	1410575	TrEMBL
356418	None	None	Thermoprotei	Glutaredoxin-like domain protein	None	Acidilobaceae	OSP8Acid_03570	Acidilobus	None	None	None	IPR012336	IPR011903	IPR036249	None	None	NA	V4M4N0	GI:557080269|EMBL-CDS:ESQ26076.1	Acidilobales	uncultured Acidilobus sp. OSP8.	FALSE	fig|1410575.3.peg.333	None	PF13192	(TACK) Crenarchaeota	V4M4N0	FALSE	246	USER	complete	V4M4N0	uncultured Acidilobus sp. OSP8	None	Archaea	NA	1410575	TrEMBL
356004	None	None	Thermoprotei	Glutaredoxin-like domain protein	None	Thermoproteaceae	Vdis_0921	Vulcanisaeta	None	None	None	IPR012336	IPR011903	IPR036249	None	vdi:Vdis_0921	NA	E1QPL5	GI:503101246|GI:307550246|EMBL-CDS:ADN50311.1|REFSEQ:WP_013336036.1	Thermoproteales	Vulcanisaeta distributa (strain DSM 14429 / JCM 11212 / NBRC 100878 /IC-017)	FALSE	None	None	PF13192	(TACK) Crenarchaeota	E1QPL5	FALSE	250	USER	complete	E1QPL5	Vulcanisaeta distributa DSM 14429	572478.Vdis_0921	Archaea	NA	572478	TrEMBL
356005	None	None	Thermoprotei	Thiol:disulfide interchange protein| putative	None	Thermoproteaceae	Vdis_2153	Vulcanisaeta	None	None	None	IPR012336	None	IPR036249	None	vdi:Vdis_2153	NA	E1QPW2	GI:307551457|EMBL-CDS:ADN51522.1	Thermoproteales	Vulcanisaeta distributa (strain DSM 14429 / JCM 11212 / NBRC 100878 /IC-017)	FALSE	None	None	PF13462	(TACK) Crenarchaeota	E1QPW2	FALSE	193	USER	complete	E1QPW2	Vulcanisaeta distributa DSM 14429	572478.Vdis_2153	Archaea	NA	572478	TrEMBL
356006	None	None	Thermoprotei	Glutaredoxin	None	Thermoproteaceae	Vdis_0979	Vulcanisaeta	0009055 electron transfer activity|0015035 protein disulfide oxidoreductase activity	None	None	IPR002109|IPR012336	None	IPR036249	None	vdi:Vdis_0979	NA	E1QPZ7	GI:307550304|EMBL-CDS:ADN50369.1	Thermoproteales	Vulcanisaeta distributa (strain DSM 14429 / JCM 11212 / NBRC 100878 /IC-017)	FALSE	None	None	PF13192	(TACK) Crenarchaeota	E1QPZ7	FALSE	282	USER	complete	E1QPZ7	Vulcanisaeta distributa DSM 14429	572478.Vdis_0979	Archaea	NA	572478	TrEMBL
356007	None	None	Thermoprotei	Thioredoxin-like_fold domain-containing protein	None	Thermoproteaceae	Vdis_0014	Vulcanisaeta	None	None	None	IPR012336	None	IPR036249	None	vdi:Vdis_0014	NA	E1QRQ4	GI:307549364|EMBL-CDS:ADN49429.1	Thermoproteales	Vulcanisaeta distributa (strain DSM 14429 / JCM 11212 / NBRC 100878 /IC-017)	FALSE	None	None	PF13462	(TACK) Crenarchaeota	E1QRQ4	FALSE	308	USER	complete	E1QRQ4	Vulcanisaeta distributa DSM 14429	572478.Vdis_0014	Archaea	NA	572478	TrEMBL
356031	None	None	Thermoprotei	Glutaredoxin-like domain protein	None	Thermoproteaceae	VMUT_1770	Vulcanisaeta	None	None	None	IPR012336	IPR011903	IPR036249	None	vmo:VMUT_1770	NA	F0QUY9	GI:503370472|GI:323708484|EMBL-CDS:ADY01971.1|REFSEQ:WP_013605133.1	Thermoproteales	Vulcanisaeta moutnovskia (strain 768-28)	FALSE	None	None	PF13192	(TACK) Crenarchaeota	F0QUY9	FALSE	250	USER	complete	F0QUY9	Vulcanisaeta moutnovskia 768-28	985053.VMUT_1770	Archaea	NA	985053	TrEMBL
356032	None	None	Thermoprotei	Thiol:disulfide interchange protein| putative	None	Thermoproteaceae	VMUT_0555	Vulcanisaeta	None	None	None	IPR012336	None	IPR036249	None	vmo:VMUT_0555	NA	F0QV34	GI:323707279|GI:503369268|EMBL-CDS:ADY00766.1|REFSEQ:WP_013603929.1	Thermoproteales	Vulcanisaeta moutnovskia (strain 768-28)	FALSE	None	None	PF13462	(TACK) Crenarchaeota	F0QV34	FALSE	182	USER	complete	F0QV34	Vulcanisaeta moutnovskia 768-28	985053.VMUT_0555	Archaea	NA	985053	TrEMBL
356033	None	None	Thermoprotei	Glutaredoxin	None	Thermoproteaceae	VMUT_1826	Vulcanisaeta	0009055 electron transfer activity|0015035 protein disulfide oxidoreductase activity	None	None	IPR002109|IPR012336	None	IPR036249	None	vmo:VMUT_1826	NA	F0QVC5	GI:323708540|EMBL-CDS:ADY02027.1	Thermoproteales	Vulcanisaeta moutnovskia (strain 768-28)	FALSE	None	None	PF13192	(TACK) Crenarchaeota	F0QVC5	FALSE	275	USER	complete	F0QVC5	Vulcanisaeta moutnovskia 768-28	985053.VMUT_1826	Archaea	NA	985053	TrEMBL
356034	None	None	Thermoprotei	Thioredoxin-like_fold domain-containing protein	None	Thermoproteaceae	VMUT_0901	Vulcanisaeta	None	None	None	IPR012336	None	IPR036249	None	vmo:VMUT_0901	NA	F0QWZ3	GI:323707624|EMBL-CDS:ADY01111.1	Thermoproteales	Vulcanisaeta moutnovskia (strain 768-28)	FALSE	None	None	PF13462	(TACK) Crenarchaeota	F0QWZ3	FALSE	294	USER	complete	F0QWZ3	Vulcanisaeta moutnovskia 768-28	985053.VMUT_0901	Archaea	NA	985053	TrEMBL
354053	None	None	Thermoprotei	Thiol:disulfide interchange protein	None	Thermoproteaceae	AT717_06680	Vulcanisaeta	None	None	None	IPR012336	None	IPR036249	None	None	NA	A0A101XMP3	GI:974335410|EMBL-CDS:KUO94223.1	Thermoproteales	Vulcanisaeta sp. CIS_19.	FALSE	None	None	PF13462	(TACK) Crenarchaeota	A0A101XMP3	FALSE	181	USER	complete	A0A101XMP3	Vulcanisaeta sp. CIS_19	None	Archaea	NA	1714251	TrEMBL
354054	None	None	Thermoprotei	Glutaredoxin	None	Thermoproteaceae	AT717_03660	Vulcanisaeta	None	None	None	IPR012336	IPR011903	IPR036249	None	None	NA	A0A101XMT1	GI:974335446|EMBL-CDS:KUO94255.1	Thermoproteales	Vulcanisaeta sp. CIS_19.	FALSE	None	None	PF13192	(TACK) Crenarchaeota	A0A101XMT1	FALSE	234	USER	complete	A0A101XMT1	Vulcanisaeta sp. CIS_19	None	Archaea	NA	1714251	TrEMBL
354068	None	None	Thermoprotei	Glutaredoxin	None	Thermoproteaceae	AT717_03765	Vulcanisaeta	0009055 electron transfer activity|0015035 protein disulfide oxidoreductase activity	None	None	IPR002109|IPR012336	None	IPR036249	None	None	NA	A0A117SWN0	GI:974335272|EMBL-CDS:KUO94101.1	Thermoproteales	Vulcanisaeta sp. CIS_19.	FALSE	None	None	PF13192	(TACK) Crenarchaeota	A0A117SWN0	FALSE	273	USER	complete	A0A117SWN0	Vulcanisaeta sp. CIS_19	None	Archaea	NA	1714251	TrEMBL
354864	None	None	Thermoprotei	Thioredoxin-like_fold domain-containing protein	None	Thermoproteaceae	B7L70_07955	Vulcanisaeta	None	None	None	IPR012336	None	IPR036249	None	None	NA	A0A2J2HD16	EMBL-CDS:PLC67583.1	Thermoproteales	Vulcanisaeta sp. EB80.	FALSE	None	None	PF13462	(TACK) Crenarchaeota	A0A2J2HD16	FALSE	289	USER	complete	A0A2J2HD16	Vulcanisaeta sp. EB80	None	Archaea	NA	1650660	TrEMBL
354865	None	None	Thermoprotei	Thiol:disulfide interchange protein	None	Thermoproteaceae	B7L70_07270	Vulcanisaeta	None	None	None	IPR012336	None	IPR036249	None	None	NA	A0A2J2HDH1	EMBL-CDS:PLC67717.1	Thermoproteales	Vulcanisaeta sp. EB80.	FALSE	None	None	PF13462	(TACK) Crenarchaeota	A0A2J2HDH1	FALSE	192	USER	complete	A0A2J2HDH1	Vulcanisaeta sp. EB80	None	Archaea	NA	1650660	TrEMBL
354866	None	None	Thermoprotei	Glutaredoxin	None	Thermoproteaceae	B7L70_00715	Vulcanisaeta	None	None	None	IPR012336	IPR011903	IPR036249	None	None	NA	A0A2J2HGY2	EMBL-CDS:PLC68931.1	Thermoproteales	Vulcanisaeta sp. EB80.	FALSE	None	None	PF13192	(TACK) Crenarchaeota	A0A2J2HGY2	FALSE	250	USER	complete	A0A2J2HGY2	Vulcanisaeta sp. EB80	None	Archaea	NA	1650660	TrEMBL
354034	None	None	Thermoprotei	Glutaredoxin	None	Thermoproteaceae	AT718_10400	Vulcanisaeta	0009055 electron transfer activity|0015035 protein disulfide oxidoreductase activity	None	None	IPR002109|IPR012336	None	IPR036249	None	None	NA	A0A101WXC8	GI:974281231|EMBL-CDS:KUO80831.1	Thermoproteales	Vulcanisaeta sp. JCHS_4.	FALSE	None	None	PF13192	(TACK) Crenarchaeota	A0A101WXC8	FALSE	273	USER	complete	A0A101WXC8	Vulcanisaeta sp. JCHS_4	None	Archaea	NA	1714253	TrEMBL
354035	None	None	Thermoprotei	Glutaredoxin	None	Thermoproteaceae	AT718_04005	Vulcanisaeta	None	None	None	IPR012336	IPR011903	IPR036249	None	None	NA	A0A101WY01	GI:974281606|EMBL-CDS:KUO81177.1	Thermoproteales	Vulcanisaeta sp. JCHS_4.	FALSE	None	None	PF13192	(TACK) Crenarchaeota	A0A101WY01	FALSE	251	USER	complete	A0A101WY01	Vulcanisaeta sp. JCHS_4	None	Archaea	NA	1714253	TrEMBL
354040	None	None	Thermoprotei	Thioredoxin-like_fold domain-containing protein	None	Thermoproteaceae	AT716_06020	Vulcanisaeta	None	None	None	IPR012336	None	IPR036249	None	None	NA	A0A101X696	GI:974298132|EMBL-CDS:KUO85417.1	Thermoproteales	Vulcanisaeta sp. MG_3.	FALSE	None	None	PF13462	(TACK) Crenarchaeota	A0A101X696	FALSE	300	USER	complete	A0A101X696	Vulcanisaeta sp. MG_3	None	Archaea	NA	1714250	TrEMBL
354066	None	None	Thermoprotei	Glutaredoxin	None	Thermoproteaceae	AT716_04465	Vulcanisaeta	None	None	None	IPR012336	IPR011903	IPR036249	None	None	NA	A0A117SRZ0	GI:974305748|EMBL-CDS:KUO86703.1	Thermoproteales	Vulcanisaeta sp. MG_3.	FALSE	None	None	PF13192	(TACK) Crenarchaeota	A0A117SRZ0	FALSE	250	USER	complete	A0A117SRZ0	Vulcanisaeta sp. MG_3	None	Archaea	NA	1714250	TrEMBL
354071	None	None	Thermoprotei	Thiol:disulfide interchange protein	None	Thermoproteaceae	AT716_03080	Vulcanisaeta	None	None	None	IPR012336	None	IPR036249	None	None	NA	A0A124ITZ6	GI:974317878|EMBL-CDS:KUO89494.1	Thermoproteales	Vulcanisaeta sp. MG_3.	FALSE	None	None	PF13462	(TACK) Crenarchaeota	A0A124ITZ6	FALSE	192	USER	complete	A0A124ITZ6	Vulcanisaeta sp. MG_3	None	Archaea	NA	1714250	TrEMBL
354032	None	None	Thermoprotei	Glutaredoxin	None	Thermoproteaceae	AT714_04375	Vulcanisaeta	0009055 electron transfer activity|0015035 protein disulfide oxidoreductase activity	None	None	IPR002109|IPR012336	None	IPR036249	None	None	NA	A0A101WUA8	GI:974273772|EMBL-CDS:KUO79335.1	Thermoproteales	Vulcanisaeta sp. OSP_8.	FALSE	None	None	PF13192	(TACK) Crenarchaeota	A0A101WUA8	FALSE	273	USER	complete	A0A101WUA8	Vulcanisaeta sp. OSP_8	None	Archaea	NA	1714252	TrEMBL
354033	None	None	Thermoprotei	Thioredoxin-like_fold domain-containing protein	None	Thermoproteaceae	AT714_07680	Vulcanisaeta	None	None	None	IPR012336	None	IPR036249	None	None	NA	A0A101WX89	GI:974275345|EMBL-CDS:KUO80782.1	Thermoproteales	Vulcanisaeta sp. OSP_8.	FALSE	None	None	PF13462	(TACK) Crenarchaeota	A0A101WX89	FALSE	300	USER	complete	A0A101WX89	Vulcanisaeta sp. OSP_8	None	Archaea	NA	1714252	TrEMBL
354036	None	None	Thermoprotei	Glutaredoxin	None	Thermoproteaceae	AT714_02535	Vulcanisaeta	None	None	None	IPR012336	IPR011903	IPR036249	None	None	NA	A0A101WZR6	GI:974282719|EMBL-CDS:KUO82195.1	Thermoproteales	Vulcanisaeta sp. OSP_8.	FALSE	None	None	PF13192	(TACK) Crenarchaeota	A0A101WZR6	FALSE	251	USER	complete	A0A101WZR6	Vulcanisaeta sp. OSP_8	None	Archaea	NA	1714252	TrEMBL
354065	None	None	Thermoprotei	Thiol:disulfide interchange protein	None	Thermoproteaceae	AT714_06240	Vulcanisaeta	None	None	None	IPR012336	None	IPR036249	None	None	NA	A0A117SPG7	GI:974289484|EMBL-CDS:KUO82788.1	Thermoproteales	Vulcanisaeta sp. OSP_8.	FALSE	None	None	PF13462	(TACK) Crenarchaeota	A0A117SPG7	FALSE	181	USER	complete	A0A117SPG7	Vulcanisaeta sp. OSP_8	None	Archaea	NA	1714252	TrEMBL
354978	None	None	Thermoprotei	Thioredoxin-like_fold domain-containing protein	None	Thermoproteaceae	DDW08_03070	Vulcanisaeta	None	None	None	IPR012336	None	IPR036249	None	None	NA	A0A2T9WW58	EMBL-CDS:PVU72083.1	Thermoproteales	Vulcanisaeta sp. SCGC AB-777_J10.	FALSE	None	None	PF13462	(TACK) Crenarchaeota	A0A2T9WW58	FALSE	300	USER	complete	A0A2T9WW58	Vulcanisaeta sp. SCGC AB-777_J10	None	Archaea	NA	1987493	TrEMBL
354962	None	None	Thermoprotei	Glutaredoxin domain-containing protein	None	Desulfurococcaceae	B7O98_05375	Zestosphaera	0009055 electron transfer activity|0015035 protein disulfide oxidoreductase activity	None	None	IPR002109|IPR012336	IPR011903	IPR036249	None	None	NA	A0A2R7Y5U9	EMBL-CDS:PUA32890.1	Desulfurococcales	Zestosphaera tikiterensis.	FALSE	None	None	PF13192	(TACK) Crenarchaeota	A0A2R7Y5U9	FALSE	256	USER	complete	A0A2R7Y5U9	Zestosphaera tikiterensis	None	Archaea	NA	1973259	TrEMBL
354961	None	None	NA	Glutaredoxin	None	NA	B9J98_04605	NA	0009055 electron transfer activity|0015035 protein disulfide oxidoreductase activity	None	None	IPR002109|IPR012336	IPR011903	IPR036249	IPR011767	None	NA	A0A2R7Y3Q4	EMBL-CDS:PUA32029.1	NA	Aigarchaeota archaeon NZ13_MG1.	FALSE	None	None	PF13192	(TACK) Thaumarchaeota	A0A2R7Y3Q4	FALSE	222	USER	complete	A0A2R7Y3Q4	Aigarchaeota archaeon NZ13_MG1	None	Archaea	NA	1980982	TrEMBL
356011	None	None	NA	Thioredoxin-like_fold domain-containing protein	None	NA	HGMM_F30F06C33	Candidatus Caldiarchaeum	None	None	None	IPR012336	None	IPR036249	None	None	NA	E6N3K1	GI:315425238|EMBL-CDS:BAJ46907.1	NA	Caldiarchaeum subterraneum.	FALSE	None	None	PF13192	(TACK) Thaumarchaeota	E6N3K1	FALSE	106	USER	complete	E6N3K1	Candidatus Caldiarchaeum subterraneum	None	Archaea	NA	311458	TrEMBL
356012	None	None	NA	Glutaredoxin domain-containing protein	None	NA	HGMM_F31B05C01	Candidatus Caldiarchaeum	0009055 electron transfer activity|0015035 protein disulfide oxidoreductase activity	None	None	IPR002109|IPR012336	None	IPR036249	None	None	NA	E6N7J6	GI:315426639|EMBL-CDS:BAJ48265.1	NA	Caldiarchaeum subterraneum.	FALSE	None	None	PF13192	(TACK) Thaumarchaeota	E6N7J6	FALSE	78	USER	fragment	E6N7J6	Candidatus Caldiarchaeum subterraneum	None	Archaea	NA	311458	TrEMBL
356013	None	None	NA	Glutaredoxin domain-containing protein	None	NA	CSUB_C1253	Candidatus Caldiarchaeum	0009055 electron transfer activity|0015035 protein disulfide oxidoreductase activity	None	None	IPR002109|IPR012336	IPR011903	IPR036249	None	csu:CSUB_C1253	NA	E6N7R6	GI:343485450|GI:315426710|EMBL-CDS:BAJ48335.1|EMBL-CDS:BAJ51104.1	NA	Caldiarchaeum subterraneum.	FALSE	None	None	PF13192	(TACK) Thaumarchaeota	E6N7R6	FALSE	214	USER	complete	E6N7R6	Candidatus Caldiarchaeum subterraneum	None	Archaea	NA	311458	TrEMBL
356014	None	None	NA	Thioredoxin	None	NA	CSUB_C0600	Candidatus Caldiarchaeum	None	None	None	IPR012336	None	IPR036249	None	csu:CSUB_C0600	NA	E6P948	GI:343484805|EMBL-CDS:BAJ50459.1	NA	Caldiarchaeum subterraneum.	FALSE	None	None	PF13192	(TACK) Thaumarchaeota	E6P948	FALSE	93	USER	complete	E6P948	Candidatus Caldiarchaeum subterraneum	None	Archaea	NA	311458	TrEMBL
356377	None	None	NA	DSBA-like thioredoxin domain protein	None	Nitrosopumilaceae	BG20_I1941	Nitrosarchaeum	None	None	None	IPR012336|IPR013766	None	IPR036249	None	None	NA	S2E065	GI:509752120|GI:497881367|EMBL-CDS:EPA04323.1|REFSEQ:WP_010195523.1	Nitrosopumilales	Candidatus Nitrosarchaeum limnium BG20.	FALSE	None	None	PF13462	(TACK) Thaumarchaeota	S2E065	FALSE	230	USER	complete	S2E065	Candidatus Nitrosarchaeum limnium BG20	None	Archaea	NA	859192	TrEMBL
356378	None	None	NA	DSBA-like thioredoxin domain protein	None	Nitrosopumilaceae	BG20_I1575	Nitrosarchaeum	None	None	None	IPR012336|IPR013766	None	IPR036249	None	None	NA	S2E437	GI:509752077|EMBL-CDS:EPA04286.1	Nitrosopumilales	Candidatus Nitrosarchaeum limnium BG20.	FALSE	fig|859192.6.peg.2357	None	PF13462	(TACK) Thaumarchaeota	S2E437	FALSE	229	USER	complete	S2E437	Candidatus Nitrosarchaeum limnium BG20	None	Archaea	NA	859192	TrEMBL
356379	None	None	NA	DSBA-like thioredoxin domain protein	None	Nitrosopumilaceae	BG20_I1989	Nitrosarchaeum	None	None	None	IPR012336|IPR013766	None	IPR036249	None	None	NA	S2E4N1	GI:509753669|GI:497877557|EMBL-CDS:EPA05713.1|REFSEQ:WP_010191713.1	Nitrosopumilales	Candidatus Nitrosarchaeum limnium BG20.	FALSE	fig|859192.6.peg.1049	None	PF13462	(TACK) Thaumarchaeota	S2E4N1	FALSE	214	USER	complete	S2E4N1	Candidatus Nitrosarchaeum limnium BG20	None	Archaea	NA	859192	TrEMBL
356380	None	None	NA	DSBA-like thioredoxin domain protein	None	Nitrosopumilaceae	BG20_I0602	Nitrosarchaeum	None	None	None	IPR012336|IPR013766	None	IPR036249	None	None	NA	S2E5P2	GI:509754028|GI:497876844|EMBL-CDS:EPA06038.1|REFSEQ:WP_010191000.1	Nitrosopumilales	Candidatus Nitrosarchaeum limnium BG20.	FALSE	fig|859192.6.peg.748	None	PF13462	(TACK) Thaumarchaeota	S2E5P2	FALSE	269	USER	complete	S2E5P2	Candidatus Nitrosarchaeum limnium BG20	None	Archaea	NA	859192	TrEMBL
356381	None	None	NA	DSBA-like thioredoxin domain protein	None	Nitrosopumilaceae	BG20_I1932	Nitrosarchaeum	None	None	None	IPR012336|IPR013766	None	IPR036249	None	None	NA	S2E5T6	GI:497879904|GI:509752761|EMBL-CDS:EPA04866.1|REFSEQ:WP_010194060.1	Nitrosopumilales	Candidatus Nitrosarchaeum limnium BG20.	FALSE	None	None	PF13462	(TACK) Thaumarchaeota	S2E5T6	FALSE	230	USER	complete	S2E5T6	Candidatus Nitrosarchaeum limnium BG20	None	Archaea	NA	859192	TrEMBL
356382	None	None	NA	Glutaredoxin	None	Nitrosopumilaceae	BG20_I1490	Nitrosarchaeum	0009055 electron transfer activity|0015035 protein disulfide oxidoreductase activity	None	None	IPR002109|IPR012336	None	IPR036249	None	None	NA	S2ENB9	GI:509753964|GI:497877000|EMBL-CDS:EPA05982.1|REFSEQ:WP_010191156.1	Nitrosopumilales	Candidatus Nitrosarchaeum limnium BG20.	FALSE	fig|859192.6.peg.823	None	PF13192	(TACK) Thaumarchaeota	S2ENB9	FALSE	74	USER	complete	S2ENB9	Candidatus Nitrosarchaeum limnium BG20	None	Archaea	NA	859192	TrEMBL
356383	None	None	NA	Thioredoxin-like_fold domain-containing protein	None	Nitrosopumilaceae	BG20_I0579	Nitrosarchaeum	None	None	None	IPR012336	None	IPR036249	None	None	NA	S2EVB6	GI:509754372|EMBL-CDS:EPA06224.1	Nitrosopumilales	Candidatus Nitrosarchaeum limnium BG20.	FALSE	fig|859192.6.peg.604	None	PF13192	(TACK) Thaumarchaeota	S2EVB6	FALSE	54	USER	complete	S2EVB6	Candidatus Nitrosarchaeum limnium BG20	None	Archaea	NA	859192	TrEMBL
356041	None	None	NA	DSBA oxidoreductase	None	Nitrosopumilaceae	Nlim_0098	Nitrosarchaeum	None	None	None	IPR012336|IPR013766	None	IPR036249	None	None	NA	F3KI07	GI:329138807|EMBL-CDS:EGG43048.1	Nitrosopumilales	Candidatus Nitrosarchaeum limnium SFB1.	FALSE	None	None	PF13462	(TACK) Thaumarchaeota	F3KI07	FALSE	230	USER	complete	F3KI07	Candidatus Nitrosarchaeum limnium SFB1	None	Archaea	NA	886738	TrEMBL
356042	None	None	NA	DSBA oxidoreductase	None	Nitrosopumilaceae	Nlim_0426	Nitrosarchaeum	None	None	None	IPR012336|IPR013766	None	IPR036249	None	None	NA	F3KIV6	GI:329138461|EMBL-CDS:EGG42713.1	Nitrosopumilales	Candidatus Nitrosarchaeum limnium SFB1.	FALSE	fig|886738.10.peg.487	None	PF13462	(TACK) Thaumarchaeota	F3KIV6	FALSE	233	USER	complete	F3KIV6	Candidatus Nitrosarchaeum limnium SFB1	None	Archaea	NA	886738	TrEMBL
356043	None	None	NA	DSBA oxidoreductase	None	Nitrosopumilaceae	Nlim_0535	Nitrosarchaeum	None	None	None	IPR012336|IPR013766	None	IPR036249	None	None	NA	F3KJ79	GI:329138100|EMBL-CDS:EGG42356.1	Nitrosopumilales	Candidatus Nitrosarchaeum limnium SFB1.	FALSE	fig|886738.10.peg.603	None	PF13462	(TACK) Thaumarchaeota	F3KJ79	FALSE	214	USER	complete	F3KJ79	Candidatus Nitrosarchaeum limnium SFB1	None	Archaea	NA	886738	TrEMBL
356044	None	None	NA	DSBA oxidoreductase	None	Nitrosopumilaceae	Nlim_0878	Nitrosarchaeum	None	None	None	IPR012336|IPR013766	None	IPR036249	None	None	NA	F3KK65	GI:329137972|EMBL-CDS:EGG42232.1	Nitrosopumilales	Candidatus Nitrosarchaeum limnium SFB1.	FALSE	fig|886738.10.peg.972	None	PF13462	(TACK) Thaumarchaeota	F3KK65	FALSE	269	USER	complete	F3KK65	Candidatus Nitrosarchaeum limnium SFB1	None	Archaea	NA	886738	TrEMBL
356045	None	None	NA	Thioredoxin-like_fold domain-containing protein	None	Nitrosopumilaceae	Nlim_1265	Nitrosarchaeum	None	None	None	IPR012336	None	IPR036249	None	None	NA	F3KL88	GI:329137624|EMBL-CDS:EGG41895.1	Nitrosopumilales	Candidatus Nitrosarchaeum limnium SFB1.	FALSE	fig|886738.10.peg.1383	None	PF13192	(TACK) Thaumarchaeota	F3KL88	FALSE	69	USER	complete	F3KL88	Candidatus Nitrosarchaeum limnium SFB1	None	Archaea	NA	886738	TrEMBL
354886	None	None	Nitrososphaeria	Glutaredoxin	None	Candidatus Nitrosocaldace	NCAV_1565	Candidatus Nitrosocaldus	0009055 electron transfer activity|0015035 protein disulfide oxidoreductase activity	None	None	IPR002109|IPR012336	IPR011903	IPR036249	None	ncv:NCAV_1565	NA	A0A2K5ASV1	EMBL-CDS:SPC34730.1	Candidatus Nitrosocaldales	Candidatus Nitrosocaldus cavascurensis.	FALSE	None	None	PF13192	(TACK) Thaumarchaeota	A0A2K5ASV1	FALSE	219	USER	complete	A0A2K5ASV1	Candidatus Nitrosocaldus cavascurensis	None	Archaea	NA	2058097	TrEMBL
355745	None	None	Nitrososphaeria	DSBA-like thioredoxin domain protein/Protein-disulfide isomerase	None	Nitrososphaeraceae	NARC_40205	Candidatus Nitrosocosmicus	None	None	None	IPR012336	None	IPR036249	None	None	NA	A0A557SXB7	EMBL-CDS:TVP41242.1	Nitrososphaerales	Candidatus Nitrosocosmicus arcticus.	FALSE	None	None	PF13462	(TACK) Thaumarchaeota	A0A557SXB7	FALSE	251	USER	complete	A0A557SXB7	Candidatus Nitrosocosmicus arcticus	None	Archaea	NA	2035267	TrEMBL
355314	None	None	Nitrososphaeria	Disulfide bond formation protein D	None	Nitrososphaeraceae	NFRAN_1627	Candidatus Nitrosocosmicus	None	None	None	IPR012336	None	IPR036249	None	nfn:NFRAN_1627	NA	A0A484ICK7	EMBL-CDS:VFJ13949.1	Nitrososphaerales	Candidatus Nitrosocosmicus franklandus.	FALSE	None	None	PF13462	(TACK) Thaumarchaeota	A0A484ICK7	FALSE	282	USER	complete	A0A484ICK7	Candidatus Nitrosocosmicus franklandus	None	Archaea	NA	1798806	TrEMBL
355315	None	None	Nitrososphaeria	Disulfide bond formation protein D	None	Nitrososphaeraceae	NFRAN_0440	Candidatus Nitrosocosmicus	None	None	None	IPR012336	None	IPR036249	None	nfn:NFRAN_0440	NA	A0A484ICM7	EMBL-CDS:VFJ12761.1	Nitrososphaerales	Candidatus Nitrosocosmicus franklandus.	FALSE	None	None	PF13462	(TACK) Thaumarchaeota	A0A484ICM7	FALSE	251	USER	complete	A0A484ICM7	Candidatus Nitrosocosmicus franklandus	None	Archaea	NA	1798806	TrEMBL
355750	None	None	Nitrososphaeria	Thioredoxin domain-containing protein	None	Nitrososphaeraceae	F1Z66_11935	Candidatus Nitrosocosmicus	None	None	None	IPR012336	None	IPR036249	None	None	NA	A0A5B2YYJ1	EMBL-CDS:KAA2280072.1	Nitrososphaerales	Candidatus Nitrosocosmicus sp. SS.	FALSE	None	None	PF13462	(TACK) Thaumarchaeota	A0A5B2YYJ1	FALSE	261	USER	complete	A0A5B2YYJ1	Candidatus Nitrosocosmicus sp. SS	None	Archaea	NA	2563600	TrEMBL
355751	None	None	Nitrososphaeria	Thioredoxin domain-containing protein	None	Nitrososphaeraceae	F1Z66_06355	Candidatus Nitrosocosmicus	None	None	None	IPR012336	None	IPR036249	None	None	NA	A0A5B2Z5L9	EMBL-CDS:KAA2282501.1	Nitrososphaerales	Candidatus Nitrosocosmicus sp. SS.	FALSE	None	None	PF13462	(TACK) Thaumarchaeota	A0A5B2Z5L9	FALSE	241	USER	complete	A0A5B2Z5L9	Candidatus Nitrosocosmicus sp. SS	None	Archaea	NA	2563600	TrEMBL
355017	None	None	NA	DSBA-like thioredoxin domain protein	None	Nitrosopumilaceae	NMSP_0482	Candidatus Nitrosomarinus	None	None	None	IPR012336|IPR013766	None	IPR036249	None	nct:NMSP_0482	NA	A0A2Z2HJW5	GI:1196089072|EMBL-CDS:ARS64105.1	Nitrosopumilales	Candidatus Nitrosomarinus catalina.	FALSE	None	None	PF13462	(TACK) Thaumarchaeota	A0A2Z2HJW5	FALSE	267	USER	complete	A0A2Z2HJW5	Candidatus Nitrosomarinus catalina	None	Archaea	NA	1898749	TrEMBL
355018	None	None	NA	Disulfide isomerase/thiol-disulfide oxidase	None	Nitrosopumilaceae	NMSP_0788	Candidatus Nitrosomarinus	0016853 isomerase activity	None	None	IPR012336|IPR013766	None	IPR036249	None	nct:NMSP_0788	NA	A0A2Z2HK06	GI:1196089375|EMBL-CDS:ARS64408.1	Nitrosopumilales	Candidatus Nitrosomarinus catalina.	FALSE	None	None	PF13462	(TACK) Thaumarchaeota	A0A2Z2HK06	FALSE	234	USER	complete	A0A2Z2HK06	Candidatus Nitrosomarinus catalina	None	Archaea	NA	1898749	TrEMBL
355019	None	None	NA	Disulfide isomerase/thiol-disulfide oxidase	None	Nitrosopumilaceae	NMSP_1049	Candidatus Nitrosomarinus	0016853 isomerase activity	None	None	IPR012336	None	IPR036249	None	nct:NMSP_1049	NA	A0A2Z2HMI7	GI:1196089634|EMBL-CDS:ARS64667.1	Nitrosopumilales	Candidatus Nitrosomarinus catalina.	FALSE	None	None	PF13462	(TACK) Thaumarchaeota	A0A2Z2HMI7	FALSE	226	USER	complete	A0A2Z2HMI7	Candidatus Nitrosomarinus catalina	None	Archaea	NA	1898749	TrEMBL
355194	None	None	NA	DsbA family protein	None	Nitrosopumilaceae	EA437_06205	Candidatus Nitrosomarinus	None	None	None	IPR012336	None	IPR036249	None	None	NA	A0A3M6JW12	EMBL-CDS:RMW33594.1	Nitrosopumilales	Candidatus Nitrosomarinus sp.	FALSE	None	None	PF13462	(TACK) Thaumarchaeota	A0A3M6JW12	FALSE	221	USER	complete	A0A3M6JW12	Candidatus Nitrosomarinus sp.	None	Archaea	NA	2478979	TrEMBL
355196	None	None	NA	DsbA family protein	None	Nitrosopumilaceae	EA437_05325	Candidatus Nitrosomarinus	None	None	None	IPR012336|IPR013766	None	IPR036249	None	None	NA	A0A3M6JXA3	EMBL-CDS:RMW34058.1	Nitrosopumilales	Candidatus Nitrosomarinus sp.	FALSE	None	None	PF13462	(TACK) Thaumarchaeota	A0A3M6JXA3	FALSE	234	USER	complete	A0A3M6JXA3	Candidatus Nitrosomarinus sp.	None	Archaea	NA	2478979	TrEMBL
355198	None	None	NA	Disulfide bond formation protein DsbA	None	Nitrosopumilaceae	EA437_03450	Candidatus Nitrosomarinus	None	None	None	IPR012336	None	IPR036249	None	None	NA	A0A3M6K096	EMBL-CDS:RMW35091.1	Nitrosopumilales	Candidatus Nitrosomarinus sp.	FALSE	None	None	PF13462	(TACK) Thaumarchaeota	A0A3M6K096	FALSE	168	USER	fragment	A0A3M6K096	Candidatus Nitrosomarinus sp.	None	Archaea	NA	2478979	TrEMBL
355199	None	None	NA	DsbA family protein	None	Nitrosopumilaceae	EA437_03250	Candidatus Nitrosomarinus	None	None	None	IPR012336|IPR013766	None	IPR036249	None	None	NA	A0A3M6K0E1	EMBL-CDS:RMW35141.1	Nitrosopumilales	Candidatus Nitrosomarinus sp.	FALSE	None	None	PF13462	(TACK) Thaumarchaeota	A0A3M6K0E1	FALSE	267	USER	complete	A0A3M6K0E1	Candidatus Nitrosomarinus sp.	None	Archaea	NA	2478979	TrEMBL
353799	None	None	NA	DSBA-like thioredoxin domain protein	None	NA	A7X95_00480	Candidatus Nitrosopelagicus	None	None	None	IPR012336|IPR013766	None	IPR036249	None	nbv:T478_0531	NA	A0A0A7V2A4	GI:742122168|GI:851202169|EMBL-CDS:AJA93174.1|EMBL-CDS:PTL87799.1|REFSEQ:WP_048104960.1	NA	Candidatus Nitrosopelagicus brevis.	FALSE	None	None	PF13462	(TACK) Thaumarchaeota	A0A0A7V2A4	FALSE	225	USER	complete	A0A0A7V2A4	Candidatus Nitrosopelagicus brevis	None	Archaea	NA	1410606	TrEMBL
353800	None	None	NA	DSBA-like thioredoxin domain protein	None	NA	T478_0730	Candidatus Nitrosopelagicus	None	None	None	IPR012336|IPR013766	None	IPR036249	None	nbv:T478_0730	NA	A0A0A7V2H3	GI:742122253|EMBL-CDS:AJA93259.1	NA	Candidatus Nitrosopelagicus brevis.	FALSE	None	None	PF13462	(TACK) Thaumarchaeota	A0A0A7V2H3	FALSE	269	USER	complete	A0A0A7V2H3	Candidatus Nitrosopelagicus brevis	None	Archaea	NA	1410606	TrEMBL
353801	None	None	NA	DSBA-like thioredoxin domain protein	None	NA	A7X95_01770	Candidatus Nitrosopelagicus	None	None	None	IPR012336|IPR013766	None	IPR036249	None	nbv:T478_0781	NA	A0A0A7V950	GI:851203048|GI:742122164|EMBL-CDS:AJA93170.1|EMBL-CDS:PTL88025.1|REFSEQ:WP_048105379.1	NA	Candidatus Nitrosopelagicus brevis.	FALSE	None	None	PF13462	(TACK) Thaumarchaeota	A0A0A7V950	FALSE	216	USER	complete	A0A0A7V950	Candidatus Nitrosopelagicus brevis	None	Archaea	NA	1410606	TrEMBL
354960	None	None	NA	Protein-disulfide isomerase	None	NA	A7X95_01520	Candidatus Nitrosopelagicus	0016853 isomerase activity	None	None	IPR012336|IPR013766	None	IPR036249	None	None	NA	A0A2R6TCS7	GI:851206126|EMBL-CDS:PTL88472.1|REFSEQ:WP_048106888.1	NA	Candidatus Nitrosopelagicus brevis.	FALSE	None	None	PF13462	(TACK) Thaumarchaeota	A0A2R6TCS7	FALSE	235	USER	complete	A0A2R6TCS7	Candidatus Nitrosopelagicus brevis	None	Archaea	NA	1410606	TrEMBL
355209	None	None	NA	DsbA family protein	None	NA	EA442_04130	Candidatus Nitrosopelagicus	None	None	None	IPR012336|IPR013766	None	IPR036249	None	None	NA	A0A3M6KDL8	EMBL-CDS:RMW39869.1	NA	Candidatus Nitrosopelagicus sp.	FALSE	None	None	PF13462	(TACK) Thaumarchaeota	A0A3M6KDL8	FALSE	266	USER	complete	A0A3M6KDL8	Candidatus Nitrosopelagicus sp.	None	Archaea	NA	2026808	TrEMBL
355212	None	None	NA	DsbA family protein	None	NA	EA442_00645	Candidatus Nitrosopelagicus	None	None	None	IPR012336|IPR013766	None	IPR036249	None	None	NA	A0A3M6KGJ7	EMBL-CDS:RMW40862.1	NA	Candidatus Nitrosopelagicus sp.	FALSE	None	None	PF13462	(TACK) Thaumarchaeota	A0A3M6KGJ7	FALSE	214	USER	complete	A0A3M6KGJ7	Candidatus Nitrosopelagicus sp.	None	Archaea	NA	2026808	TrEMBL
356144	None	None	NA	Glutaredoxin	None	Nitrosopumilaceae	NKOR_00805	Nitrosopumilus	0009055 electron transfer activity|0015035 protein disulfide oxidoreductase activity	None	None	IPR002109|IPR012336	None	IPR036249	None	nkr:NKOR_00805	NA	K0B3N1	GI:407045326|GI:504775368|EMBL-CDS:AFS80079.1|REFSEQ:WP_014962470.1	Nitrosopumilales	Candidatus Nitrosopumilus koreensis AR1.	FALSE	fig|1229908.8.peg.169	None	PF13192	(TACK) Thaumarchaeota	K0B3N1	FALSE	74	USER	complete	K0B3N1	Candidatus Nitrosopumilus koreensis AR1	None	Archaea	NA	1229908	TrEMBL
356145	None	None	NA	DSBA oxidoreductase	None	Nitrosopumilaceae	NKOR_06750	Nitrosopumilus	None	None	None	IPR012336|IPR013766	None	IPR036249	None	nkr:NKOR_06750	NA	K0B4W6	GI:407046470|GI:504776504|EMBL-CDS:AFS81223.1|REFSEQ:WP_014963606.1	Nitrosopumilales	Candidatus Nitrosopumilus koreensis AR1.	FALSE	fig|1229908.8.peg.1468	None	PF13462	(TACK) Thaumarchaeota	K0B4W6	FALSE	264	USER	complete	K0B4W6	Candidatus Nitrosopumilus koreensis AR1	None	Archaea	NA	1229908	TrEMBL
356146	None	None	NA	DSBA oxidoreductase	None	Nitrosopumilaceae	NKOR_03275	Nitrosopumilus	None	None	None	IPR012336|IPR013766	None	IPR036249	None	nkr:NKOR_03275	NA	K0B527	GI:504775835|GI:407045796|EMBL-CDS:AFS80549.1|REFSEQ:WP_014962937.1	Nitrosopumilales	Candidatus Nitrosopumilus koreensis AR1.	FALSE	fig|1229908.8.peg.700	None	PF13462	(TACK) Thaumarchaeota	K0B527	FALSE	220	USER	complete	K0B527	Candidatus Nitrosopumilus koreensis AR1	None	Archaea	NA	1229908	TrEMBL
356147	None	None	NA	DSBA oxidoreductase	None	Nitrosopumilaceae	NKOR_04555	Nitrosopumilus	None	None	None	IPR012336|IPR013766	None	IPR036249	None	nkr:NKOR_04555	NA	K0B5Q8	GI:407046046|GI:504776083|EMBL-CDS:AFS80799.1|REFSEQ:WP_014963185.1	Nitrosopumilales	Candidatus Nitrosopumilus koreensis AR1.	FALSE	fig|1229908.8.peg.990	None	PF13462	(TACK) Thaumarchaeota	K0B5Q8	FALSE	234	USER	complete	K0B5Q8	Candidatus Nitrosopumilus koreensis AR1	None	Archaea	NA	1229908	TrEMBL
356149	None	None	NA	DSBA oxidoreductase	None	Nitrosopumilaceae	NKOR_04970	Nitrosopumilus	None	None	None	IPR012336|IPR013766	None	IPR036249	None	nkr:NKOR_04970	NA	K0B7G0	GI:407046127|EMBL-CDS:AFS80880.1	Nitrosopumilales	Candidatus Nitrosopumilus koreensis AR1.	FALSE	fig|1229908.8.peg.1079	None	PF13462	(TACK) Thaumarchaeota	K0B7G0	FALSE	233	USER	complete	K0B7G0	Candidatus Nitrosopumilus koreensis AR1	None	Archaea	NA	1229908	TrEMBL
356125	None	None	NA	DSBA-like thioredoxin domain protein	None	Nitrosopumilaceae	BD31_I0577	Nitrosopumilus	None	None	None	IPR012336|IPR013766	None	IPR036249	None	None	NA	I3D311	GI:386806647|GI:495574404|EMBL-CDS:EIJ66104.1|REFSEQ:WP_008298983.1	Nitrosopumilales	Candidatus Nitrosopumilus salaria BD31.	FALSE	fig|859350.6.peg.853	None	PF13462	(TACK) Thaumarchaeota	I3D311	FALSE	218	USER	complete	I3D311	Candidatus Nitrosopumilus salaria BD31	None	Archaea	NA	859350	TrEMBL
356126	None	None	NA	DSBA-like thioredoxin domain protein	None	Nitrosopumilaceae	BD31_I1351	Nitrosopumilus	None	None	None	IPR012336|IPR013766	None	IPR036249	None	None	NA	I3D3Q9	GI:495573777|GI:386806915|EMBL-CDS:EIJ66352.1|REFSEQ:WP_008298356.1	Nitrosopumilales	Candidatus Nitrosopumilus salaria BD31.	FALSE	fig|859350.6.peg.643	None	PF13462	(TACK) Thaumarchaeota	I3D3Q9	FALSE	214	USER	complete	I3D3Q9	Candidatus Nitrosopumilus salaria BD31	None	Archaea	NA	859350	TrEMBL
356127	None	None	NA	DSBA-like thioredoxin domain protein	None	Nitrosopumilaceae	BD31_I1214	Nitrosopumilus	None	None	None	IPR012336|IPR013766	None	IPR036249	None	None	NA	I3D4S1	GI:495572741|GI:386807320|EMBL-CDS:EIJ66714.1|REFSEQ:WP_008297320.1	Nitrosopumilales	Candidatus Nitrosopumilus salaria BD31.	FALSE	fig|859350.6.peg.287	None	PF13462	(TACK) Thaumarchaeota	I3D4S1	FALSE	234	USER	complete	I3D4S1	Candidatus Nitrosopumilus salaria BD31	None	Archaea	NA	859350	TrEMBL
356128	None	None	NA	Thioredoxin-like_fold domain-containing protein	None	Nitrosopumilaceae	BD31_I1547	Nitrosopumilus	None	None	None	IPR012336	None	IPR036249	None	None	NA	I3D576	GI:386807478|EMBL-CDS:EIJ66869.1	Nitrosopumilales	Candidatus Nitrosopumilus salaria BD31.	FALSE	fig|859350.6.peg.146	None	PF13192	(TACK) Thaumarchaeota	I3D576	FALSE	54	USER	complete	I3D576	Candidatus Nitrosopumilus salaria BD31	None	Archaea	NA	859350	TrEMBL
356129	None	None	NA	DSBA-like thioredoxin domain protein	None	Nitrosopumilaceae	BD31_I1454	Nitrosopumilus	None	None	None	IPR012336|IPR013766	None	IPR036249	None	None	NA	I3D5I9	GI:386807601|GI:495572095|EMBL-CDS:EIJ66982.1|REFSEQ:WP_008296674.1	Nitrosopumilales	Candidatus Nitrosopumilus salaria BD31.	FALSE	fig|859350.6.peg.38	None	PF13462	(TACK) Thaumarchaeota	I3D5I9	FALSE	266	USER	complete	I3D5I9	Candidatus Nitrosopumilus salaria BD31	None	Archaea	NA	859350	TrEMBL
356148	None	None	NA	Glutaredoxin	None	Nitrosopumilaceae	NSED_00780	Nitrosopumilus	0009055 electron transfer activity|0015035 protein disulfide oxidoreductase activity	None	None	IPR002109|IPR012336	None	IPR036249	None	nir:NSED_00780	NA	K0B776	GI:407047216|GI:504777238|EMBL-CDS:AFS81968.1|REFSEQ:WP_014964340.1	Nitrosopumilales	Candidatus Nitrosopumilus sediminis.	FALSE	fig|1229909.8.peg.164	None	PF13192	(TACK) Thaumarchaeota	K0B776	FALSE	75	USER	complete	K0B776	Candidatus Nitrosopumilus sediminis	1229909.NSED_00780	Archaea	NA	1229909	TrEMBL
356150	None	None	NA	DSBA oxidoreductase	None	Nitrosopumilaceae	NSED_04560	Nitrosopumilus	None	None	None	IPR012336|IPR013766	None	IPR036249	None	nir:NSED_04560	NA	K0B938	GI:504777987|GI:407047966|EMBL-CDS:AFS82718.1|REFSEQ:WP_014965089.1	Nitrosopumilales	Candidatus Nitrosopumilus sediminis.	FALSE	fig|1229909.8.peg.989	None	PF13462	(TACK) Thaumarchaeota	K0B938	FALSE	234	USER	complete	K0B938	Candidatus Nitrosopumilus sediminis	1229909.NSED_04560	Archaea	NA	1229909	TrEMBL
356151	None	None	NA	DSBA oxidoreductase	None	Nitrosopumilaceae	NSED_04945	Nitrosopumilus	None	None	None	IPR012336	None	IPR036249	None	nir:NSED_04945	NA	K0B9D6	GI:407048041|GI:504778062|EMBL-CDS:AFS82793.1|REFSEQ:WP_014965164.1	Nitrosopumilales	Candidatus Nitrosopumilus sediminis.	FALSE	fig|1229909.8.peg.1076	None	PF13462	(TACK) Thaumarchaeota	K0B9D6	FALSE	214	USER	complete	K0B9D6	Candidatus Nitrosopumilus sediminis	1229909.NSED_04945	Archaea	NA	1229909	TrEMBL
356152	None	None	NA	DSBA oxidoreductase	None	Nitrosopumilaceae	NSED_03290	Nitrosopumilus	None	None	None	IPR012336|IPR013766	None	IPR036249	None	nir:NSED_03290	NA	K0BAE9	GI:504777734|GI:407047712|EMBL-CDS:AFS82464.1|REFSEQ:WP_014964836.1	Nitrosopumilales	Candidatus Nitrosopumilus sediminis.	FALSE	fig|1229909.8.peg.703	None	PF13462	(TACK) Thaumarchaeota	K0BAE9	FALSE	219	USER	complete	K0BAE9	Candidatus Nitrosopumilus sediminis	1229909.NSED_03290	Archaea	NA	1229909	TrEMBL
356153	None	None	NA	DSBA oxidoreductase	None	Nitrosopumilaceae	NSED_06605	Nitrosopumilus	None	None	None	IPR012336|IPR013766	None	IPR036249	None	nir:NSED_06605	NA	K0BCB4	GI:407048367|EMBL-CDS:AFS83119.1	Nitrosopumilales	Candidatus Nitrosopumilus sediminis.	FALSE	fig|1229909.8.peg.1453	None	PF13462	(TACK) Thaumarchaeota	K0BCB4	FALSE	266	USER	complete	K0BCB4	Candidatus Nitrosopumilus sediminis	1229909.NSED_06605	Archaea	NA	1229909	TrEMBL
354963	None	None	NA	Thioredoxin domain-containing protein	None	Nitrosopumilaceae	NZNM25_00040	Nitrosopumilus	None	None	None	IPR012336|IPR013766	None	IPR036249	None	None	NA	A0A2S2KNM4	EMBL-CDS:GBH33213.1	Nitrosopumilales	Candidatus Nitrosopumilus sp. NM25.	FALSE	None	None	PF13462	(TACK) Thaumarchaeota	A0A2S2KNM4	FALSE	234	USER	complete	A0A2S2KNM4	Candidatus Nitrosopumilus sp. NM25	None	Archaea	NA	718286	TrEMBL
354964	None	None	NA	Thioredoxin domain-containing protein	None	Nitrosopumilaceae	NZNM25_02480	Nitrosopumilus	None	None	None	IPR012336|IPR013766	None	IPR036249	None	None	NA	A0A2S2KPG1	EMBL-CDS:GBH33457.1	Nitrosopumilales	Candidatus Nitrosopumilus sp. NM25.	FALSE	None	None	PF13462	(TACK) Thaumarchaeota	A0A2S2KPG1	FALSE	219	USER	complete	A0A2S2KPG1	Candidatus Nitrosopumilus sp. NM25	None	Archaea	NA	718286	TrEMBL
354965	None	None	NA	Thioredoxin domain-containing protein	None	Nitrosopumilaceae	NZNM25_08130	Nitrosopumilus	None	None	None	IPR012336|IPR013766	None	IPR036249	None	None	NA	A0A2S2KQS5	EMBL-CDS:GBH34022.1	Nitrosopumilales	Candidatus Nitrosopumilus sp. NM25.	FALSE	None	None	PF13462	(TACK) Thaumarchaeota	A0A2S2KQS5	FALSE	269	USER	complete	A0A2S2KQS5	Candidatus Nitrosopumilus sp. NM25	None	Archaea	NA	718286	TrEMBL
354966	None	None	NA	Thioredoxin domain-containing protein	None	Nitrosopumilaceae	NZNM25_10130	Nitrosopumilus	None	None	None	IPR012336|IPR013766	None	IPR036249	None	None	NA	A0A2S2KRC3	EMBL-CDS:GBH34222.1	Nitrosopumilales	Candidatus Nitrosopumilus sp. NM25.	FALSE	None	None	PF13462	(TACK) Thaumarchaeota	A0A2S2KRC3	FALSE	234	USER	complete	A0A2S2KRC3	Candidatus Nitrosopumilus sp. NM25	None	Archaea	NA	718286	TrEMBL
354967	None	None	NA	Thioredoxin domain-containing protein	None	Nitrosopumilaceae	NZNM25_12420	Nitrosopumilus	None	None	None	IPR012336|IPR013766	None	IPR036249	None	None	NA	A0A2S2KSC4	EMBL-CDS:GBH34451.1	Nitrosopumilales	Candidatus Nitrosopumilus sp. NM25.	FALSE	None	None	PF13462	(TACK) Thaumarchaeota	A0A2S2KSC4	FALSE	213	USER	complete	A0A2S2KSC4	Candidatus Nitrosopumilus sp. NM25	None	Archaea	NA	718286	TrEMBL
355486	None	None	NA	Disulfide bond formation protein DsbA	None	Nitrosopumilaceae	Nisw_00325	Nitrosopumilus	None	None	None	IPR012336	None	IPR036249	None	None	NA	A0A514L887	EMBL-CDS:QDI88083.1	Nitrosopumilales	Candidatus Nitrosopumilus sp. SW.	FALSE	None	None	PF13462	(TACK) Thaumarchaeota	A0A514L887	FALSE	214	USER	complete	A0A514L887	Candidatus Nitrosopumilus sp. SW	None	Archaea	NA	2508726	TrEMBL
355487	None	None	NA	DsbA family protein	None	Nitrosopumilaceae	Nisw_01705	Nitrosopumilus	None	None	None	IPR012336|IPR013766	None	IPR036249	None	None	NA	A0A514L932	EMBL-CDS:QDI88337.1	Nitrosopumilales	Candidatus Nitrosopumilus sp. SW.	FALSE	None	None	PF13462	(TACK) Thaumarchaeota	A0A514L932	FALSE	220	USER	complete	A0A514L932	Candidatus Nitrosopumilus sp. SW	None	Archaea	NA	2508726	TrEMBL
355488	None	None	NA	DsbA family protein	None	Nitrosopumilaceae	Nisw_00620	Nitrosopumilus	None	None	None	IPR012336|IPR013766	None	IPR036249	None	None	NA	A0A514L9C8	EMBL-CDS:QDI88135.1	Nitrosopumilales	Candidatus Nitrosopumilus sp. SW.	FALSE	None	None	PF13462	(TACK) Thaumarchaeota	A0A514L9C8	FALSE	236	USER	complete	A0A514L9C8	Candidatus Nitrosopumilus sp. SW	None	Archaea	NA	2508726	TrEMBL
355489	None	None	NA	Thioredoxin family protein	None	Nitrosopumilaceae	Nisw_03980	Nitrosopumilus	None	None	None	IPR002109|IPR012336	None	IPR036249	None	None	NA	A0A514LC03	EMBL-CDS:QDI88741.1	Nitrosopumilales	Candidatus Nitrosopumilus sp. SW.	FALSE	None	None	PF13192	(TACK) Thaumarchaeota	A0A514LC03	FALSE	76	USER	complete	A0A514LC03	Candidatus Nitrosopumilus sp. SW	None	Archaea	NA	2508726	TrEMBL
355490	None	None	NA	DsbA family protein	None	Nitrosopumilaceae	Nisw_07745	Nitrosopumilus	None	None	None	IPR012336|IPR013766	None	IPR036249	None	None	NA	A0A514LC49	EMBL-CDS:QDI89424.1	Nitrosopumilales	Candidatus Nitrosopumilus sp. SW.	FALSE	None	None	PF13462	(TACK) Thaumarchaeota	A0A514LC49	FALSE	265	USER	complete	A0A514LC49	Candidatus Nitrosopumilus sp. SW	None	Archaea	NA	2508726	TrEMBL
353730	None	None	Nitrososphaeria	Protein-disulfide isomerase	None	Nitrososphaeraceae	NTE_01147	Nitrososphaera	0016853 isomerase activity	None	None	IPR012336|IPR013766	None	IPR036249	None	nev:NTE_01147	NA	A0A075MQ76	GI:665993460|EMBL-CDS:AIF83220.1	Nitrososphaerales	Candidatus Nitrososphaera evergladensis SR1.	FALSE	None	None	PF13462	(TACK) Thaumarchaeota	A0A075MQ76	FALSE	213	USER	complete	A0A075MQ76	Candidatus Nitrososphaera evergladensis SR1	1459636.NTE_01147	Archaea	NA	1459636	TrEMBL
353731	None	None	Nitrososphaeria	NHL repeat protein	None	Nitrososphaeraceae	NTE_01327	Nitrososphaera	None	None	None	IPR012336|IPR013766	None	IPR011042|IPR036249	IPR013211	nev:NTE_01327	NA	A0A075MQN1	GI:665993635|EMBL-CDS:AIF83395.1	Nitrososphaerales	Candidatus Nitrososphaera evergladensis SR1.	FALSE	None	None	PF08309|PF13905	(TACK) Thaumarchaeota	A0A075MQN1	FALSE	507	USER	complete	A0A075MQN1	Candidatus Nitrososphaera evergladensis SR1	1459636.NTE_01327	Archaea	NA	1459636	TrEMBL
353732	None	None	Nitrososphaeria	Protein-disulfide isomerase	None	Nitrososphaeraceae	NTE_02430	Nitrososphaera	0016853 isomerase activity	None	None	IPR012336|IPR013766	None	IPR036249	None	nev:NTE_02430	NA	A0A075MTF2	GI:665994720|EMBL-CDS:AIF84480.1	Nitrososphaerales	Candidatus Nitrososphaera evergladensis SR1.	FALSE	None	None	PF13462	(TACK) Thaumarchaeota	A0A075MTF2	FALSE	236	USER	complete	A0A075MTF2	Candidatus Nitrososphaera evergladensis SR1	1459636.NTE_02430	Archaea	NA	1459636	TrEMBL
354076	None	None	NA	DSBA-like thioredoxin domain protein	None	NA	NDEV_1048	Candidatus Nitrosotalea	None	None	None	IPR012336|IPR013766	None	IPR036249	None	ndv:NDEV_1048	NA	A0A128A379	GI:1003584528|EMBL-CDS:CUR51813.1	NA	Candidatus Nitrosotalea devanaterra.	FALSE	None	None	PF13462	(TACK) Thaumarchaeota	A0A128A379	FALSE	239	USER	complete	A0A128A379	Candidatus Nitrosotalea devanaterra	None	Archaea	NA	1078905	TrEMBL
354077	None	None	NA	DSBA oxidoreductase	None	NA	NDEV_1120	Candidatus Nitrosotalea	None	None	None	IPR012336|IPR013766	None	IPR036249	None	ndv:NDEV_1120	NA	A0A128A3F8	GI:1003584600|EMBL-CDS:CUR51885.1	NA	Candidatus Nitrosotalea devanaterra.	FALSE	None	None	PF13462	(TACK) Thaumarchaeota	A0A128A3F8	FALSE	215	USER	complete	A0A128A3F8	Candidatus Nitrosotalea devanaterra	None	Archaea	NA	1078905	TrEMBL
354078	None	None	NA	Alkyl hydroperoxide reductase/ Thiol specific antioxidant/ Mal allergen	None	NA	NDEV_1598	Candidatus Nitrosotalea	None	None	None	IPR012336|IPR013766	None	IPR011042|IPR036249	IPR001258	ndv:NDEV_1598	NA	A0A128A4U3	GI:1003585075|EMBL-CDS:CUR52360.1	NA	Candidatus Nitrosotalea devanaterra.	FALSE	None	None	PF01436|PF13905	(TACK) Thaumarchaeota	A0A128A4U3	FALSE	496	USER	complete	A0A128A4U3	Candidatus Nitrosotalea devanaterra	None	Archaea	NA	1078905	TrEMBL
354709	None	None	NA	DSBA oxidoreductase	None	NA	NCS_10511	Candidatus Nitrosotalea	None	None	None	IPR012336|IPR013766	None	IPR036249	None	None	NA	A0A2H1FD68	EMBL-CDS:SMH70704.1	NA	Candidatus Nitrosotalea okcheonensis.	FALSE	None	None	PF13462	(TACK) Thaumarchaeota	A0A2H1FD68	FALSE	215	USER	complete	A0A2H1FD68	Candidatus Nitrosotalea okcheonensis	None	Archaea	NA	1903276	TrEMBL
354710	None	None	NA	DSBA oxidoreductase	None	NA	NCS_10605	Candidatus Nitrosotalea	None	None	None	IPR012336|IPR013766	None	IPR036249	None	None	NA	A0A2H1FDF3	EMBL-CDS:SMH70798.1	NA	Candidatus Nitrosotalea okcheonensis.	FALSE	None	None	PF13462	(TACK) Thaumarchaeota	A0A2H1FDF3	FALSE	241	USER	complete	A0A2H1FDF3	Candidatus Nitrosotalea okcheonensis	None	Archaea	NA	1903276	TrEMBL
354711	None	None	NA	Thioredoxin domain-containing protein	None	NA	NCS_10732	Candidatus Nitrosotalea	None	None	None	IPR012336|IPR013766	None	IPR036249	None	None	NA	A0A2H1FDT9	EMBL-CDS:SMH70925.1	NA	Candidatus Nitrosotalea okcheonensis.	FALSE	None	None	PF13462	(TACK) Thaumarchaeota	A0A2H1FDT9	FALSE	215	USER	complete	A0A2H1FDT9	Candidatus Nitrosotalea okcheonensis	None	Archaea	NA	1903276	TrEMBL
354712	None	None	NA	Alkyl hydroperoxide reductase/ Thiol specific antioxidant/ Mal allergen	None	NA	NCS_11333	Candidatus Nitrosotalea	None	None	None	IPR012336|IPR013766	None	IPR011042|IPR036249	IPR001258	None	NA	A0A2H1FFH8	EMBL-CDS:SMH71521.1	NA	Candidatus Nitrosotalea okcheonensis.	FALSE	None	None	PF01436|PF13905	(TACK) Thaumarchaeota	A0A2H1FFH8	FALSE	496	USER	complete	A0A2H1FFH8	Candidatus Nitrosotalea okcheonensis	None	Archaea	NA	1903276	TrEMBL
354713	None	None	NA	DSBA oxidoreductase (Modular protein)	None	NA	NCS_30239	Candidatus Nitrosotalea	None	None	None	IPR012336|IPR013766|IPR027560	None	IPR036249	None	None	NA	A0A2H1FI02	EMBL-CDS:SMH72399.1	NA	Candidatus Nitrosotalea okcheonensis.	FALSE	None	None	PF13462	(TACK) Thaumarchaeota	A0A2H1FI02	FALSE	279	USER	complete	A0A2H1FI02	Candidatus Nitrosotalea okcheonensis	None	Archaea	NA	1903276	TrEMBL
354706	None	None	NA	Alkyl hydroperoxide reductase/ Thiol specific antioxidant/ Mal allergen	None	NA	NSIN_20642	Candidatus Nitrosotalea	None	None	None	IPR012336|IPR013766	None	IPR011042|IPR036249	None	None	NA	A0A2H1EGS8	EMBL-CDS:SHO45392.1	NA	Candidatus Nitrosotalea sinensis.	FALSE	None	None	PF13905	(TACK) Thaumarchaeota	A0A2H1EGS8	FALSE	497	USER	complete	A0A2H1EGS8	Candidatus Nitrosotalea sinensis	None	Archaea	NA	1499975	TrEMBL
354707	None	None	NA	DSBA oxidoreductase	None	NA	NSIN_30219	Candidatus Nitrosotalea	None	None	None	IPR012336|IPR013766	None	IPR036249	None	None	NA	A0A2H1EI18	EMBL-CDS:SHO46635.1	NA	Candidatus Nitrosotalea sinensis.	FALSE	None	None	PF13462	(TACK) Thaumarchaeota	A0A2H1EI18	FALSE	237	USER	complete	A0A2H1EI18	Candidatus Nitrosotalea sinensis	None	Archaea	NA	1499975	TrEMBL
354708	None	None	NA	DSBA-like thioredoxin domain protein	None	NA	NSIN_30126	Candidatus Nitrosotalea	None	None	None	IPR012336|IPR013766	None	IPR036249	None	None	NA	A0A2H1EIC6	EMBL-CDS:SHO46474.1	NA	Candidatus Nitrosotalea sinensis.	FALSE	None	None	PF13462	(TACK) Thaumarchaeota	A0A2H1EIC6	FALSE	215	USER	complete	A0A2H1EIC6	Candidatus Nitrosotalea sinensis	None	Archaea	NA	1499975	TrEMBL
355140	None	None	NA	Thioredoxin domain-containing protein	None	NA	SU86_000155	Candidatus Nitrosotenuis	None	None	None	IPR012336|IPR013766	None	IPR011042|IPR036249	IPR001258	tah:SU86_000155	NA	A0A3G1B000	GI:785769149|GI:851338770|EMBL-CDS:AJZ75067.1|REFSEQ:WP_048187412.1	NA	Candidatus Nitrosotenuis cloacae.	FALSE	None	None	PF01436|PF13905	(TACK) Thaumarchaeota	A0A3G1B000	FALSE	493	USER	complete	A0A3G1B000	Candidatus Nitrosotenuis cloacae	None	Archaea	NA	1603555	TrEMBL
355141	None	None	NA	DSBA oxidoreductase	None	NA	SU86_001655	Candidatus Nitrosotenuis	None	None	None	IPR012336|IPR013766	None	IPR036249	None	tah:SU86_001655	NA	A0A3G1B0D7	GI:785769387|GI:851339497|EMBL-CDS:AJZ75305.1|REFSEQ:WP_048187793.1	NA	Candidatus Nitrosotenuis cloacae.	FALSE	None	None	PF13462	(TACK) Thaumarchaeota	A0A3G1B0D7	FALSE	214	USER	complete	A0A3G1B0D7	Candidatus Nitrosotenuis cloacae	None	Archaea	NA	1603555	TrEMBL
355142	None	None	NA	DSBA oxidoreductase	None	NA	SU86_008875	Candidatus Nitrosotenuis	None	None	None	IPR012336|IPR013766	None	IPR036249	None	tah:SU86_008875	NA	A0A3G1B4G7	GI:785770831|GI:851342236|EMBL-CDS:AJZ76749.1	NA	Candidatus Nitrosotenuis cloacae.	FALSE	None	None	PF13462	(TACK) Thaumarchaeota	A0A3G1B4G7	FALSE	210	USER	complete	A0A3G1B4G7	Candidatus Nitrosotenuis cloacae	None	Archaea	NA	1603555	TrEMBL
355143	None	None	NA	Protein-disulfide isomerase	None	NA	SU86_001990	Candidatus Nitrosotenuis	0016853 isomerase activity	None	None	IPR012336|IPR013766	None	IPR036249	None	tah:SU86_001990	NA	A0A3G1B5N2	GI:785769435|GI:851339690|EMBL-CDS:AJZ75353.1|REFSEQ:WP_048187896.1	NA	Candidatus Nitrosotenuis cloacae.	FALSE	None	None	PF13462	(TACK) Thaumarchaeota	A0A3G1B5N2	FALSE	242	USER	complete	A0A3G1B5N2	Candidatus Nitrosotenuis cloacae	None	Archaea	NA	1603555	TrEMBL
355144	None	None	NA	Thioredoxin domain-containing protein	None	NA	SU86_005010	Candidatus Nitrosotenuis	None	None	None	IPR012336|IPR013766	None	IPR036249	None	tah:SU86_005010	NA	A0A3G1B6X3	GI:785769912|EMBL-CDS:AJZ75830.1	NA	Candidatus Nitrosotenuis cloacae.	FALSE	None	None	PF13462	(TACK) Thaumarchaeota	A0A3G1B6X3	FALSE	202	USER	complete	A0A3G1B6X3	Candidatus Nitrosotenuis cloacae	None	Archaea	NA	1603555	TrEMBL
355528	None	None	NA	DsbA family protein	None	NA	EPO62_06510	Candidatus Nitrosotenuis	None	None	None	IPR012336|IPR013766	None	IPR036249	None	None	NA	A0A522XR60	EMBL-CDS:TBR08527.1	NA	Candidatus Nitrosotenuis sp.	FALSE	None	None	PF13462	(TACK) Thaumarchaeota	A0A522XR60	FALSE	248	USER	complete	A0A522XR60	Candidatus Nitrosotenuis sp.	None	Archaea	NA	2507556	TrEMBL
355529	None	None	NA	DsbA family protein	None	NA	EPO62_06525	Candidatus Nitrosotenuis	None	None	None	IPR012336|IPR013766	None	IPR036249	None	None	NA	A0A522XR69	EMBL-CDS:TBR08530.1	NA	Candidatus Nitrosotenuis sp.	FALSE	None	None	PF13462	(TACK) Thaumarchaeota	A0A522XR69	FALSE	252	USER	complete	A0A522XR69	Candidatus Nitrosotenuis sp.	None	Archaea	NA	2507556	TrEMBL
355530	None	None	NA	Thioredoxin family protein	None	NA	EPO62_06635	Candidatus Nitrosotenuis	None	None	None	IPR002109|IPR012336	None	IPR036249	None	None	NA	A0A522XR90	EMBL-CDS:TBR08551.1	NA	Candidatus Nitrosotenuis sp.	FALSE	None	None	PF13192	(TACK) Thaumarchaeota	A0A522XR90	FALSE	79	USER	complete	A0A522XR90	Candidatus Nitrosotenuis sp.	None	Archaea	NA	2507556	TrEMBL
355531	None	None	NA	Protein-disulfide isomerase	None	NA	EPO62_06235	Candidatus Nitrosotenuis	None	None	None	IPR012336|IPR013766	None	IPR036249	None	None	NA	A0A522XS36	EMBL-CDS:TBR08702.1	NA	Candidatus Nitrosotenuis sp.	FALSE	None	None	PF13462	(TACK) Thaumarchaeota	A0A522XS36	FALSE	221	USER	complete	A0A522XS36	Candidatus Nitrosotenuis sp.	None	Archaea	NA	2507556	TrEMBL
355532	None	None	NA	Disulfide bond formation protein DsbA	None	NA	EPO62_04655	Candidatus Nitrosotenuis	None	None	None	IPR012336|IPR013766	None	IPR036249	None	None	NA	A0A522XUG0	EMBL-CDS:TBR09666.1	NA	Candidatus Nitrosotenuis sp.	FALSE	None	None	PF13462	(TACK) Thaumarchaeota	A0A522XUG0	FALSE	217	USER	complete	A0A522XUG0	Candidatus Nitrosotenuis sp.	None	Archaea	NA	2507556	TrEMBL
355533	None	None	NA	DsbA family protein	None	NA	EPO63_04320	Candidatus Nitrosotenuis	None	None	None	IPR012336|IPR013766	None	IPR036249	None	None	NA	A0A522Z125	EMBL-CDS:TBR24232.1	NA	Candidatus Nitrosotenuis sp.	FALSE	None	None	PF13462	(TACK) Thaumarchaeota	A0A522Z125	FALSE	217	USER	complete	A0A522Z125	Candidatus Nitrosotenuis sp.	None	Archaea	NA	2507556	TrEMBL
355534	None	None	NA	Disulfide bond formation protein DsbA	None	NA	EPO63_03805	Candidatus Nitrosotenuis	None	None	None	IPR012336|IPR013766	None	IPR036249	None	None	NA	A0A522Z1T0	EMBL-CDS:TBR24499.1	NA	Candidatus Nitrosotenuis sp.	FALSE	None	None	PF13462	(TACK) Thaumarchaeota	A0A522Z1T0	FALSE	217	USER	complete	A0A522Z1T0	Candidatus Nitrosotenuis sp.	None	Archaea	NA	2507556	TrEMBL
356428	None	None	NA	DSBA oxidoreductase	None	NA	NITUZ_30363	Candidatus Nitrosotenuis	None	None	None	IPR012336|IPR013766	None	IPR036249	None	None	NA	V6ASJ5	GI:851358635|EMBL-CDS:CDI05671.1|REFSEQ:WP_048195668.1	NA	Candidatus Nitrosotenuis uzonensis.	FALSE	None	None	PF13462	(TACK) Thaumarchaeota	V6ASJ5	FALSE	215	USER	complete	V6ASJ5	Candidatus Nitrosotenuis uzonensis	None	Archaea	NA	1407055	TrEMBL
356429	None	None	NA	DSBA oxidoreductase	None	NA	NITUZ_30281	Candidatus Nitrosotenuis	None	None	None	IPR012336|IPR013766	None	IPR036249	None	None	NA	V6ASM6	GI:851358330|EMBL-CDS:CDI05589.1|REFSEQ:WP_048195495.1	NA	Candidatus Nitrosotenuis uzonensis.	FALSE	None	None	PF13462	(TACK) Thaumarchaeota	V6ASM6	FALSE	246	USER	complete	V6ASM6	Candidatus Nitrosotenuis uzonensis	None	Archaea	NA	1407055	TrEMBL
356430	None	None	NA	DSBA oxidoreductase	None	NA	NITUZ_40222	Candidatus Nitrosotenuis	None	None	None	IPR012336|IPR013766	None	IPR036249	None	None	NA	V6ATL4	GI:851360068|EMBL-CDS:CDI06056.1|REFSEQ:WP_048196457.1	NA	Candidatus Nitrosotenuis uzonensis.	FALSE	None	None	PF13462	(TACK) Thaumarchaeota	V6ATL4	FALSE	227	USER	complete	V6ATL4	Candidatus Nitrosotenuis uzonensis	None	Archaea	NA	1407055	TrEMBL
356431	None	None	NA	Alkyl hydroperoxide reductase/ Thiol specific antioxidant/ Mal allergen	None	NA	NITUZ_40111	Candidatus Nitrosotenuis	None	None	None	IPR012336|IPR013766	None	IPR011042|IPR036249	None	None	NA	V6ATT5	GI:851359757|EMBL-CDS:CDI05945.1|REFSEQ:WP_048196320.1	NA	Candidatus Nitrosotenuis uzonensis.	FALSE	None	None	PF13905	(TACK) Thaumarchaeota	V6ATT5	FALSE	495	USER	complete	V6ATT5	Candidatus Nitrosotenuis uzonensis	None	Archaea	NA	1407055	TrEMBL
356432	None	None	NA	Putative glutaredoxin	None	NA	NITUZ_40499	Candidatus Nitrosotenuis	0009055 electron transfer activity|0015035 protein disulfide oxidoreductase activity	None	None	IPR002109|IPR012336	None	IPR036249	None	None	NA	V6AV36	GI:851360713|EMBL-CDS:CDI06333.1|REFSEQ:WP_048196703.1	NA	Candidatus Nitrosotenuis uzonensis.	FALSE	None	None	PF13192	(TACK) Thaumarchaeota	V6AV36	FALSE	75	USER	complete	V6AV36	Candidatus Nitrosotenuis uzonensis	None	Archaea	NA	1407055	TrEMBL
355841	None	None	NA	Protein-disulfide isomerase	None	Cenarchaeaceae	CENSYa_0223	Cenarchaeum	0016853 isomerase activity	None	None	IPR012336|IPR013766	None	IPR036249	None	csy:CENSYa_0223	NA	A0RU49	GI:118193948|EMBL-CDS:ABK76866.1	Cenarchaeales	Cenarchaeum symbiosum (strain A)	FALSE	fig|414004.10.peg.193	None	PF13462	(TACK) Thaumarchaeota	A0RU49	FALSE	212	USER	complete	A0RU49	Cenarchaeum symbiosum A	None	Archaea	NA	414004	TrEMBL
355842	None	None	NA	Protein-disulfide isomerase	None	Cenarchaeaceae	CENSYa_0500	Cenarchaeum	0016853 isomerase activity	None	None	IPR012336|IPR013766	None	IPR036249	None	csy:CENSYa_0500	NA	A0RUW6	GI:118194215|EMBL-CDS:ABK77133.1	Cenarchaeales	Cenarchaeum symbiosum (strain A)	FALSE	fig|414004.10.peg.455	None	PF13462	(TACK) Thaumarchaeota	A0RUW6	FALSE	246	USER	complete	A0RUW6	Cenarchaeum symbiosum A	None	Archaea	NA	414004	TrEMBL
355843	None	None	NA	Protein-disulfide isomerase	None	Cenarchaeaceae	CENSYa_0976	Cenarchaeum	0016853 isomerase activity	None	None	IPR012336|IPR013766	None	IPR036249	None	csy:CENSYa_0976	NA	A0RW91	GI:118194690|EMBL-CDS:ABK77608.1	Cenarchaeales	Cenarchaeum symbiosum (strain A)	FALSE	fig|414004.10.peg.900	None	PF13462	(TACK) Thaumarchaeota	A0RW91	FALSE	226	USER	complete	A0RW91	Cenarchaeum symbiosum A	None	Archaea	NA	414004	TrEMBL
355844	None	None	NA	Protein-disulfide isomerase	None	Cenarchaeaceae	CENSYa_1270	Cenarchaeum	0016853 isomerase activity	None	None	IPR012336|IPR013766	None	IPR036249	None	csy:CENSYa_1270	NA	A0RX26	GI:118194975|EMBL-CDS:ABK77893.1	Cenarchaeales	Cenarchaeum symbiosum (strain A)	FALSE	None	None	PF13462	(TACK) Thaumarchaeota	A0RX26	FALSE	177	USER	complete	A0RX26	Cenarchaeum symbiosum A	None	Archaea	NA	414004	TrEMBL
353782	None	None	NA	Na antiporter NhaA 2 protein	None	NA	AAA799B03_01249	NA	None	None	None	IPR012336|IPR013766	None	IPR036249	None	None	NA	A0A087S669	GI:675348400|EMBL-CDS:KFM21223.1	NA	Marine Group I thaumarchaeote SCGC AAA799-B03.	FALSE	fig|1502289.3.peg.1137	None	PF13462	(TACK) Thaumarchaeota	A0A087S669	FALSE	244	USER	complete	A0A087S669	Marine Group I thaumarchaeote SCGC AAA799-B03	None	Archaea	NA	1502289	TrEMBL
353783	None	None	NA	Na antiporter NhaA 2 protein	None	NA	AAA799B03_01125	NA	None	None	None	IPR012336|IPR013766	None	IPR036249	None	None	NA	A0A087S6J6	GI:675348536|EMBL-CDS:KFM21350.1	NA	Marine Group I thaumarchaeote SCGC AAA799-B03.	FALSE	fig|1502289.3.peg.1032	None	PF13462	(TACK) Thaumarchaeota	A0A087S6J6	FALSE	265	USER	complete	A0A087S6J6	Marine Group I thaumarchaeote SCGC AAA799-B03	None	Archaea	NA	1502289	TrEMBL
353784	None	None	NA	Na antiporter NhaA 2 protein	None	NA	AAA799B03_01129	NA	None	None	None	IPR012336|IPR013766	None	IPR036249	None	None	NA	A0A087S6K0	GI:675348540|EMBL-CDS:KFM21354.1	NA	Marine Group I thaumarchaeote SCGC AAA799-B03.	FALSE	fig|1502289.3.peg.1036	None	PF13462	(TACK) Thaumarchaeota	A0A087S6K0	FALSE	281	USER	complete	A0A087S6K0	Marine Group I thaumarchaeote SCGC AAA799-B03	None	Archaea	NA	1502289	TrEMBL
353785	None	None	NA	Putative disulfide bond formation protein D	None	NA	AAA799B03_00620	NA	None	None	None	IPR012336|IPR013766	None	IPR036249	None	None	NA	A0A087S7U9	GI:851100369|GI:675349006|EMBL-CDS:KFM21803.1	NA	Marine Group I thaumarchaeote SCGC AAA799-B03.	FALSE	fig|1502289.3.peg.579	None	PF13462	(TACK) Thaumarchaeota	A0A087S7U9	FALSE	214	USER	complete	A0A087S7U9	Marine Group I thaumarchaeote SCGC AAA799-B03	None	Archaea	NA	1502289	TrEMBL
353786	None	None	NA	Putative disulfide bond formation protein D	None	NA	AAA799B03_00352	NA	None	None	None	IPR012336|IPR013766	None	IPR036249	None	None	NA	A0A087S8G0	GI:675349221|EMBL-CDS:KFM22014.1	NA	Marine Group I thaumarchaeote SCGC AAA799-B03.	FALSE	fig|1502289.3.peg.320	None	PF13462	(TACK) Thaumarchaeota	A0A087S8G0	FALSE	236	USER	complete	A0A087S8G0	Marine Group I thaumarchaeote SCGC AAA799-B03	None	Archaea	NA	1502289	TrEMBL
353787	None	None	NA	SPBc2 prophage-derived thioredoxin-like protein YosR	1.17.4.2 {ECO:0000313|EMBL:KFM22189.1}	NA	AAA799B03_00226	NA	0009055 electron transfer activity|0015035 protein disulfide oxidoreductase activity|0008998 ribonucleoside-triphosphate reductase activity	None	None	IPR002109|IPR012336	None	IPR036249	None	None	NA	A0A087S8Y5	GI:675349399|EMBL-CDS:KFM22189.1	NA	Marine Group I thaumarchaeote SCGC AAA799-B03.	FALSE	fig|1502289.3.peg.211	None	PF13192	(TACK) Thaumarchaeota	A0A087S8Y5	FALSE	74	USER	complete	A0A087S8Y5	Marine Group I thaumarchaeote SCGC AAA799-B03	None	Archaea	NA	1502289	TrEMBL
353788	None	None	NA	Putative disulfide bond formation protein D	None	NA	AAA799B03_00090	NA	None	None	None	IPR012336|IPR013766	None	IPR036249	None	None	NA	A0A087S9D6	GI:675349552|EMBL-CDS:KFM22340.1	NA	Marine Group I thaumarchaeote SCGC AAA799-B03.	FALSE	fig|1502289.3.peg.99	None	PF13462	(TACK) Thaumarchaeota	A0A087S9D6	FALSE	220	USER	complete	A0A087S9D6	Marine Group I thaumarchaeote SCGC AAA799-B03	None	Archaea	NA	1502289	TrEMBL
353781	None	None	NA	Putative disulfide bond formation protein D	None	NA	AAA799D07_00340	NA	None	None	None	IPR012336	None	IPR036249	None	None	NA	A0A087S479	GI:675347619|EMBL-CDS:KFM20533.1	NA	Marine Group I thaumarchaeote SCGC AAA799-D07.	FALSE	None	None	PF13462	(TACK) Thaumarchaeota	A0A087S479	FALSE	286	USER	complete	A0A087S479	Marine Group I thaumarchaeote SCGC AAA799-D07	None	Archaea	NA	1502290	TrEMBL
353754	None	None	NA	Na antiporter NhaA 2 protein	None	NA	AAA799D11_01595	NA	None	None	None	IPR012336|IPR013766	None	IPR036249	None	None	NA	A0A087RMM3	GI:675341500|EMBL-CDS:KFM14727.1	NA	Marine Group I thaumarchaeote SCGC AAA799-D11.	FALSE	fig|1502291.3.peg.1424	None	PF13462	(TACK) Thaumarchaeota	A0A087RMM3	FALSE	244	USER	complete	A0A087RMM3	Marine Group I thaumarchaeote SCGC AAA799-D11	None	Archaea	NA	1502291	TrEMBL
353755	None	None	NA	Na antiporter NhaA 2 protein	None	NA	AAA799D11_01023	NA	None	None	None	IPR012336|IPR013766	None	IPR036249	None	None	NA	A0A087RQW1	GI:675342751|EMBL-CDS:KFM15865.1	NA	Marine Group I thaumarchaeote SCGC AAA799-D11.	FALSE	fig|1502291.3.peg.914	None	PF13462	(TACK) Thaumarchaeota	A0A087RQW1	FALSE	281	USER	complete	A0A087RQW1	Marine Group I thaumarchaeote SCGC AAA799-D11	None	Archaea	NA	1502291	TrEMBL
353756	None	None	NA	Na antiporter NhaA 2 protein	None	NA	AAA799D11_01027	NA	None	None	None	IPR012336|IPR013766	None	IPR036249	None	None	NA	A0A087RQW5	GI:675342755|EMBL-CDS:KFM15869.1	NA	Marine Group I thaumarchaeote SCGC AAA799-D11.	FALSE	fig|1502291.3.peg.918	None	PF13462	(TACK) Thaumarchaeota	A0A087RQW5	FALSE	265	USER	complete	A0A087RQW5	Marine Group I thaumarchaeote SCGC AAA799-D11	None	Archaea	NA	1502291	TrEMBL
353757	None	None	NA	Putative disulfide bond formation protein D	None	NA	AAA799D11_01002	NA	None	None	None	IPR012336	None	IPR036249	None	None	NA	A0A087RR02	GI:675342795|EMBL-CDS:KFM15906.1	NA	Marine Group I thaumarchaeote SCGC AAA799-D11.	FALSE	fig|1502291.3.peg.893	None	PF13462	(TACK) Thaumarchaeota	A0A087RR02	FALSE	226	USER	complete	A0A087RR02	Marine Group I thaumarchaeote SCGC AAA799-D11	None	Archaea	NA	1502291	TrEMBL
353758	None	None	NA	Putative disulfide bond formation protein D	None	NA	AAA799D11_01005	NA	None	None	None	IPR012336	None	IPR036249	None	None	NA	A0A087RR05	GI:675342798|EMBL-CDS:KFM15909.1	NA	Marine Group I thaumarchaeote SCGC AAA799-D11.	FALSE	fig|1502291.3.peg.897	None	PF13462	(TACK) Thaumarchaeota	A0A087RR05	FALSE	221	USER	complete	A0A087RR05	Marine Group I thaumarchaeote SCGC AAA799-D11	None	Archaea	NA	1502291	TrEMBL
353759	None	None	NA	SPBc2 prophage-derived thioredoxin-like protein YosR	1.17.4.2 {ECO:0000313|EMBL:KFM15912.1}	NA	AAA799D11_01008	NA	0009055 electron transfer activity|0015035 protein disulfide oxidoreductase activity|0008998 ribonucleoside-triphosphate reductase activity	None	None	IPR002109|IPR012336	None	IPR036249	None	None	NA	A0A087RR08	GI:675342801|EMBL-CDS:KFM15912.1	NA	Marine Group I thaumarchaeote SCGC AAA799-D11.	FALSE	fig|1502291.3.peg.900	None	PF13192	(TACK) Thaumarchaeota	A0A087RR08	FALSE	76	USER	complete	A0A087RR08	Marine Group I thaumarchaeote SCGC AAA799-D11	None	Archaea	NA	1502291	TrEMBL
353760	None	None	NA	Na antiporter NhaA 2 protein	None	NA	AAA799D11_01011	NA	None	None	None	IPR012336|IPR013766	None	IPR036249	None	None	NA	A0A087RR11	GI:675342804|EMBL-CDS:KFM15915.1	NA	Marine Group I thaumarchaeote SCGC AAA799-D11.	FALSE	fig|1502291.3.peg.903	None	PF13462	(TACK) Thaumarchaeota	A0A087RR11	FALSE	265	USER	complete	A0A087RR11	Marine Group I thaumarchaeote SCGC AAA799-D11	None	Archaea	NA	1502291	TrEMBL
353761	None	None	NA	Na antiporter NhaA 2 protein	None	NA	AAA799D11_01013	NA	None	None	None	IPR012336|IPR013766	None	IPR036249	None	None	NA	A0A087RR13	GI:675342806|EMBL-CDS:KFM15917.1	NA	Marine Group I thaumarchaeote SCGC AAA799-D11.	FALSE	fig|1502291.3.peg.906	None	PF13462	(TACK) Thaumarchaeota	A0A087RR13	FALSE	247	USER	complete	A0A087RR13	Marine Group I thaumarchaeote SCGC AAA799-D11	None	Archaea	NA	1502291	TrEMBL
353763	None	None	NA	Putative disulfide bond formation protein D	None	NA	AAA799D11_00645	NA	None	None	None	IPR012336|IPR013766	None	IPR036249	None	None	NA	A0A087RSR7	GI:675343458|EMBL-CDS:KFM16521.1	NA	Marine Group I thaumarchaeote SCGC AAA799-D11.	FALSE	fig|1502291.3.peg.554	None	PF13462	(TACK) Thaumarchaeota	A0A087RSR7	FALSE	220	USER	complete	A0A087RSR7	Marine Group I thaumarchaeote SCGC AAA799-D11	None	Archaea	NA	1502291	TrEMBL
353764	None	None	NA	SPBc2 prophage-derived thioredoxin-like protein YosR	1.17.4.2 {ECO:0000313|EMBL:KFM17264.1}	NA	AAA799D11_00041	NA	0009055 electron transfer activity|0015035 protein disulfide oxidoreductase activity|0008998 ribonucleoside-triphosphate reductase activity	None	None	IPR002109|IPR012336	None	IPR036249	None	None	NA	A0A087RUW0	GI:675344242|EMBL-CDS:KFM17264.1	NA	Marine Group I thaumarchaeote SCGC AAA799-D11.	FALSE	fig|1502291.3.peg.28	None	PF13192	(TACK) Thaumarchaeota	A0A087RUW0	FALSE	74	USER	complete	A0A087RUW0	Marine Group I thaumarchaeote SCGC AAA799-D11	None	Archaea	NA	1502291	TrEMBL
353748	None	None	NA	Na antiporter NhaA 2 protein	None	NA	AAA799E16_01738	NA	None	None	None	IPR012336|IPR013766	None	IPR036249	None	None	NA	A0A081S3V2	GI:662556983|EMBL-CDS:KER05605.1	NA	Marine Group I thaumarchaeote SCGC AAA799-E16.	FALSE	fig|1502292.3.peg.1605	None	PF13462	(TACK) Thaumarchaeota	A0A081S3V2	FALSE	244	USER	complete	A0A081S3V2	Marine Group I thaumarchaeote SCGC AAA799-E16	None	Archaea	NA	1502292	TrEMBL
353749	None	None	NA	Na antiporter NhaA 2 protein	None	NA	AAA799E16_01139	NA	None	None	None	IPR012336|IPR013766	None	IPR036249	None	None	NA	A0A081S5C6	GI:662557533|EMBL-CDS:KER06129.1	NA	Marine Group I thaumarchaeote SCGC AAA799-E16.	FALSE	fig|1502292.3.peg.1052	None	PF13462	(TACK) Thaumarchaeota	A0A081S5C6	FALSE	281	USER	complete	A0A081S5C6	Marine Group I thaumarchaeote SCGC AAA799-E16	None	Archaea	NA	1502292	TrEMBL
353750	None	None	NA	Na antiporter NhaA 2 protein	None	NA	AAA799E16_01143	NA	None	None	None	IPR012336|IPR013766	None	IPR036249	None	None	NA	A0A081S5D0	GI:662557537|EMBL-CDS:KER06133.1	NA	Marine Group I thaumarchaeote SCGC AAA799-E16.	FALSE	fig|1502292.3.peg.1056	None	PF13462	(TACK) Thaumarchaeota	A0A081S5D0	FALSE	265	USER	complete	A0A081S5D0	Marine Group I thaumarchaeote SCGC AAA799-E16	None	Archaea	NA	1502292	TrEMBL
353751	None	None	NA	Putative disulfide bond formation protein D	None	NA	AAA799E16_01025	NA	None	None	None	IPR012336|IPR013766	None	IPR036249	None	None	NA	A0A081S5S5	GI:662557685|EMBL-CDS:KER06278.1	NA	Marine Group I thaumarchaeote SCGC AAA799-E16.	FALSE	fig|1502292.3.peg.949	None	PF13462	(TACK) Thaumarchaeota	A0A081S5S5	FALSE	220	USER	complete	A0A081S5S5	Marine Group I thaumarchaeote SCGC AAA799-E16	None	Archaea	NA	1502292	TrEMBL
353752	None	None	NA	SPBc2 prophage-derived thioredoxin-like protein YosR	1.17.4.2 {ECO:0000313|EMBL:KER07051.1}	NA	AAA799E16_00216	NA	0009055 electron transfer activity|0015035 protein disulfide oxidoreductase activity|0008998 ribonucleoside-triphosphate reductase activity	None	None	IPR002109|IPR012336	None	IPR036249	None	None	NA	A0A081S7Z8	GI:662558468|EMBL-CDS:KER07051.1	NA	Marine Group I thaumarchaeote SCGC AAA799-E16.	FALSE	fig|1502292.3.peg.180	None	PF13192	(TACK) Thaumarchaeota	A0A081S7Z8	FALSE	74	USER	complete	A0A081S7Z8	Marine Group I thaumarchaeote SCGC AAA799-E16	None	Archaea	NA	1502292	TrEMBL
353739	None	None	NA	Na antiporter NhaA 2 protein	None	NA	AAA799N04_01928	NA	None	None	None	IPR012336	None	IPR036249	None	None	NA	A0A081RKG8	GI:662357815|GI:851131725|EMBL-CDS:KEQ55691.1	NA	Marine Group I thaumarchaeote SCGC AAA799-N04.	FALSE	None	None	PF13462	(TACK) Thaumarchaeota	A0A081RKG8	FALSE	108	USER	fragment	A0A081RKG8	Marine Group I thaumarchaeote SCGC AAA799-N04	None	Archaea	NA	1502293	TrEMBL
353740	None	None	NA	Putative disulfide bond formation protein D	None	NA	AAA799N04_01264	NA	None	None	None	IPR012336	None	IPR036249	None	None	NA	A0A081RM76	GI:662358515|EMBL-CDS:KEQ56299.1	NA	Marine Group I thaumarchaeote SCGC AAA799-N04.	FALSE	fig|1502293.3.peg.1165	None	PF13462	(TACK) Thaumarchaeota	A0A081RM76	FALSE	226	USER	complete	A0A081RM76	Marine Group I thaumarchaeote SCGC AAA799-N04	None	Archaea	NA	1502293	TrEMBL
353741	None	None	NA	Putative disulfide bond formation protein D	None	NA	AAA799N04_01267	NA	None	None	None	IPR012336	None	IPR036249	None	None	NA	A0A081RM79	GI:662358518|EMBL-CDS:KEQ56302.1	NA	Marine Group I thaumarchaeote SCGC AAA799-N04.	FALSE	fig|1502293.3.peg.1169	None	PF13462	(TACK) Thaumarchaeota	A0A081RM79	FALSE	221	USER	complete	A0A081RM79	Marine Group I thaumarchaeote SCGC AAA799-N04	None	Archaea	NA	1502293	TrEMBL
353742	None	None	NA	SPBc2 prophage-derived thioredoxin-like protein YosR	1.17.4.2 {ECO:0000313|EMBL:KEQ56305.1}	NA	AAA799N04_01270	NA	0009055 electron transfer activity|0015035 protein disulfide oxidoreductase activity|0008998 ribonucleoside-triphosphate reductase activity	None	None	IPR002109|IPR012336	None	IPR036249	None	None	NA	A0A081RM82	GI:662358521|EMBL-CDS:KEQ56305.1	NA	Marine Group I thaumarchaeote SCGC AAA799-N04.	FALSE	fig|1502293.3.peg.1172	None	PF13192	(TACK) Thaumarchaeota	A0A081RM82	FALSE	76	USER	complete	A0A081RM82	Marine Group I thaumarchaeote SCGC AAA799-N04	None	Archaea	NA	1502293	TrEMBL
353743	None	None	NA	Na antiporter NhaA 2 protein	None	NA	AAA799N04_01273	NA	None	None	None	IPR012336|IPR013766	None	IPR036249	None	None	NA	A0A081RM85	GI:662358524|EMBL-CDS:KEQ56308.1	NA	Marine Group I thaumarchaeote SCGC AAA799-N04.	FALSE	fig|1502293.3.peg.1175	None	PF13462	(TACK) Thaumarchaeota	A0A081RM85	FALSE	265	USER	complete	A0A081RM85	Marine Group I thaumarchaeote SCGC AAA799-N04	None	Archaea	NA	1502293	TrEMBL
353744	None	None	NA	Na antiporter NhaA 2 protein	None	NA	AAA799N04_01275	NA	None	None	None	IPR012336|IPR013766	None	IPR036249	None	None	NA	A0A081RM87	GI:662358526|EMBL-CDS:KEQ56310.1	NA	Marine Group I thaumarchaeote SCGC AAA799-N04.	FALSE	fig|1502293.3.peg.1179	None	PF13462	(TACK) Thaumarchaeota	A0A081RM87	FALSE	247	USER	complete	A0A081RM87	Marine Group I thaumarchaeote SCGC AAA799-N04	None	Archaea	NA	1502293	TrEMBL
353745	None	None	NA	Na antiporter NhaA 2 protein	None	NA	AAA799N04_00904	NA	None	None	None	IPR012336|IPR013766	None	IPR036249	None	None	NA	A0A081RN70	GI:662358869|EMBL-CDS:KEQ56643.1	NA	Marine Group I thaumarchaeote SCGC AAA799-N04.	FALSE	fig|1502293.3.peg.832	None	PF13462	(TACK) Thaumarchaeota	A0A081RN70	FALSE	265	USER	complete	A0A081RN70	Marine Group I thaumarchaeote SCGC AAA799-N04	None	Archaea	NA	1502293	TrEMBL
353746	None	None	NA	Na antiporter NhaA 2 protein	None	NA	AAA799N04_00908	NA	None	None	None	IPR012336|IPR013766	None	IPR036249	None	None	NA	A0A081RN74	GI:662358873|EMBL-CDS:KEQ56647.1	NA	Marine Group I thaumarchaeote SCGC AAA799-N04.	FALSE	fig|1502293.3.peg.836	None	PF13462	(TACK) Thaumarchaeota	A0A081RN74	FALSE	314	USER	complete	A0A081RN74	Marine Group I thaumarchaeote SCGC AAA799-N04	None	Archaea	NA	1502293	TrEMBL
353747	None	None	NA	Putative disulfide bond formation protein D	None	NA	AAA799N04_00374	NA	None	None	None	IPR012336|IPR013766	None	IPR036249	None	None	NA	A0A081RPH1	GI:662359329|EMBL-CDS:KEQ57094.1	NA	Marine Group I thaumarchaeote SCGC AAA799-N04.	FALSE	fig|1502293.3.peg.348	None	PF13462	(TACK) Thaumarchaeota	A0A081RPH1	FALSE	236	USER	complete	A0A081RPH1	Marine Group I thaumarchaeote SCGC AAA799-N04	None	Archaea	NA	1502293	TrEMBL
353753	None	None	NA	Putative disulfide bond formation protein D	None	NA	AAA799O18_00539	NA	None	None	None	IPR012336|IPR013766	None	IPR036249	None	None	NA	A0A087RML2	GI:675341487|EMBL-CDS:KFM14716.1	NA	Marine Group I thaumarchaeote SCGC AAA799-O18.	FALSE	None	None	PF13462	(TACK) Thaumarchaeota	A0A087RML2	FALSE	290	USER	complete	A0A087RML2	Marine Group I thaumarchaeote SCGC AAA799-O18	None	Archaea	NA	1502294	TrEMBL
353774	None	None	NA	Putative disulfide bond formation protein D	None	NA	AAA799P11_00851	NA	None	None	None	IPR012336|IPR013766	None	IPR036249	None	None	NA	A0A087RZU5	GI:851106478|GI:675346046|EMBL-CDS:KFM18999.1	NA	Marine Group I thaumarchaeote SCGC AAA799-P11.	FALSE	fig|1502295.3.peg.818	None	PF13462	(TACK) Thaumarchaeota	A0A087RZU5	FALSE	220	USER	complete	A0A087RZU5	Marine Group I thaumarchaeote SCGC AAA799-P11	None	Archaea	NA	1502295	TrEMBL
353776	None	None	NA	Ribonucleoside-triphosphate reductase protein	1.17.4.2 {ECO:0000313|EMBL:KFM19714.1}	NA	AAA799P11_00454	NA	0009055 electron transfer activity|0015035 protein disulfide oxidoreductase activity|0008998 ribonucleoside-triphosphate reductase activity	None	None	IPR002109|IPR012336	None	IPR036249	None	None	NA	A0A087S1W0	GI:851105766|GI:675346777|EMBL-CDS:KFM19714.1	NA	Marine Group I thaumarchaeote SCGC AAA799-P11.	FALSE	fig|1502295.3.peg.434	None	PF13192	(TACK) Thaumarchaeota	A0A087S1W0	FALSE	73	USER	complete	A0A087S1W0	Marine Group I thaumarchaeote SCGC AAA799-P11	None	Archaea	NA	1502295	TrEMBL
353777	None	None	NA	Putative disulfide bond formation protein D	None	NA	AAA799P11_00286	NA	None	None	None	IPR012336|IPR013766	None	IPR036249	None	None	NA	A0A087S2M8	GI:851105436|GI:675347051|EMBL-CDS:KFM19982.1	NA	Marine Group I thaumarchaeote SCGC AAA799-P11.	FALSE	fig|1502295.3.peg.279	None	PF13462	(TACK) Thaumarchaeota	A0A087S2M8	FALSE	236	USER	complete	A0A087S2M8	Marine Group I thaumarchaeote SCGC AAA799-P11	None	Archaea	NA	1502295	TrEMBL
353778	None	None	NA	Na antiporter NhaA 2 protein	None	NA	AAA799P11_00016	NA	None	None	None	IPR012336|IPR013766	None	IPR036249	None	None	NA	A0A087S3G5	GI:675347345|EMBL-CDS:KFM20269.1	NA	Marine Group I thaumarchaeote SCGC AAA799-P11.	FALSE	fig|1502295.3.peg.16	None	PF13462	(TACK) Thaumarchaeota	A0A087S3G5	FALSE	244	USER	complete	A0A087S3G5	Marine Group I thaumarchaeote SCGC AAA799-P11	None	Archaea	NA	1502295	TrEMBL
353779	None	None	NA	Na antiporter NhaA 2 protein	None	NA	AAA799P11_00025	NA	None	None	None	IPR012336|IPR013766	None	IPR036249	None	None	NA	A0A087S3H4	GI:675347354|EMBL-CDS:KFM20278.1	NA	Marine Group I thaumarchaeote SCGC AAA799-P11.	FALSE	fig|1502295.3.peg.25	None	PF13462	(TACK) Thaumarchaeota	A0A087S3H4	FALSE	253	USER	complete	A0A087S3H4	Marine Group I thaumarchaeote SCGC AAA799-P11	None	Archaea	NA	1502295	TrEMBL
353780	None	None	NA	Na antiporter NhaA 2 protein	None	NA	AAA799P11_00029	NA	None	None	None	IPR012336|IPR013766	None	IPR036249	None	None	NA	A0A087S3H8	GI:675347358|EMBL-CDS:KFM20282.1	NA	Marine Group I thaumarchaeote SCGC AAA799-P11.	FALSE	fig|1502295.3.peg.29	None	PF13462	(TACK) Thaumarchaeota	A0A087S3H8	FALSE	265	USER	complete	A0A087S3H8	Marine Group I thaumarchaeote SCGC AAA799-P11	None	Archaea	NA	1502295	TrEMBL
353762	None	None	NA	Na antiporter NhaA 2 protein	None	NA	SCCGRSA3_02404	NA	None	None	None	IPR012336|IPR013766	None	IPR036249	None	None	NA	A0A087RS29	GI:675343186|EMBL-CDS:KFM16283.1	NA	Marine Group I thaumarchaeote SCGC RSA3.	FALSE	fig|1503183.3.peg.2194	None	PF13462	(TACK) Thaumarchaeota	A0A087RS29	FALSE	244	USER	complete	A0A087RS29	Marine Group I thaumarchaeote SCGC RSA3	None	Archaea	NA	1503183	TrEMBL
353765	None	None	NA	Na antiporter NhaA 2 protein	None	NA	SCCGRSA3_01898	NA	None	None	None	IPR012336|IPR013766	None	IPR036249	None	None	NA	A0A087RVC6	GI:675344414|EMBL-CDS:KFM17430.1	NA	Marine Group I thaumarchaeote SCGC RSA3.	FALSE	fig|1503183.3.peg.1728	None	PF13462	(TACK) Thaumarchaeota	A0A087RVC6	FALSE	281	USER	complete	A0A087RVC6	Marine Group I thaumarchaeote SCGC RSA3	None	Archaea	NA	1503183	TrEMBL
353766	None	None	NA	Na antiporter NhaA 1 protein	None	NA	SCCGRSA3_01902	NA	None	None	None	IPR012336|IPR013766	None	IPR036249	None	None	NA	A0A087RVD0	GI:675344418|EMBL-CDS:KFM17434.1	NA	Marine Group I thaumarchaeote SCGC RSA3.	FALSE	fig|1503183.3.peg.1732	None	PF13462	(TACK) Thaumarchaeota	A0A087RVD0	FALSE	265	USER	complete	A0A087RVD0	Marine Group I thaumarchaeote SCGC RSA3	None	Archaea	NA	1503183	TrEMBL
353767	None	None	NA	Protein-disulfide isomerase-like protein	None	NA	SCCGRSA3_01877	NA	0016853 isomerase activity	None	None	IPR012336	None	IPR036249	None	None	NA	A0A087RVG8	GI:675344459|EMBL-CDS:KFM17472.1	NA	Marine Group I thaumarchaeote SCGC RSA3.	FALSE	fig|1503183.3.peg.1705	None	PF13462	(TACK) Thaumarchaeota	A0A087RVG8	FALSE	226	USER	complete	A0A087RVG8	Marine Group I thaumarchaeote SCGC RSA3	None	Archaea	NA	1503183	TrEMBL
353768	None	None	NA	Na antiporter NhaA protein	None	NA	SCCGRSA3_01880	NA	None	None	None	IPR012336	None	IPR036249	None	None	NA	A0A087RVH1	GI:675344462|EMBL-CDS:KFM17475.1	NA	Marine Group I thaumarchaeote SCGC RSA3.	FALSE	fig|1503183.3.peg.1709	None	PF13462	(TACK) Thaumarchaeota	A0A087RVH1	FALSE	221	USER	complete	A0A087RVH1	Marine Group I thaumarchaeote SCGC RSA3	None	Archaea	NA	1503183	TrEMBL
353769	None	None	NA	SPBc2 prophage-derived thioredoxin-like protein YosR	1.17.4.2 {ECO:0000313|EMBL:KFM17478.1}	NA	SCCGRSA3_01883	NA	0009055 electron transfer activity|0015035 protein disulfide oxidoreductase activity|0008998 ribonucleoside-triphosphate reductase activity	None	None	IPR002109|IPR012336	None	IPR036249	None	None	NA	A0A087RVH4	GI:675344465|EMBL-CDS:KFM17478.1	NA	Marine Group I thaumarchaeote SCGC RSA3.	FALSE	fig|1503183.3.peg.1713	None	PF13192	(TACK) Thaumarchaeota	A0A087RVH4	FALSE	76	USER	complete	A0A087RVH4	Marine Group I thaumarchaeote SCGC RSA3	None	Archaea	NA	1503183	TrEMBL
353770	None	None	NA	Na antiporter NhaA 2 protein	None	NA	SCCGRSA3_01886	NA	None	None	None	IPR012336|IPR013766	None	IPR036249	None	None	NA	A0A087RVH7	GI:675344468|EMBL-CDS:KFM17481.1	NA	Marine Group I thaumarchaeote SCGC RSA3.	FALSE	fig|1503183.3.peg.1716	None	PF13462	(TACK) Thaumarchaeota	A0A087RVH7	FALSE	265	USER	complete	A0A087RVH7	Marine Group I thaumarchaeote SCGC RSA3	None	Archaea	NA	1503183	TrEMBL
353771	None	None	NA	Na antiporter NhaA 2 protein	None	NA	SCCGRSA3_01888	NA	None	None	None	IPR012336|IPR013766	None	IPR036249	None	None	NA	A0A087RVH9	GI:675344470|EMBL-CDS:KFM17483.1	NA	Marine Group I thaumarchaeote SCGC RSA3.	FALSE	fig|1503183.3.peg.1720	None	PF13462	(TACK) Thaumarchaeota	A0A087RVH9	FALSE	247	USER	complete	A0A087RVH9	Marine Group I thaumarchaeote SCGC RSA3	None	Archaea	NA	1503183	TrEMBL
353772	None	None	NA	Na antiporter NhaA 2 protein	None	NA	SCCGRSA3_01394	NA	None	None	None	IPR012336|IPR013766	None	IPR036249	None	None	NA	A0A087RX36	GI:675345046|EMBL-CDS:KFM18040.1	NA	Marine Group I thaumarchaeote SCGC RSA3.	FALSE	fig|1503183.3.peg.1247	None	PF13462	(TACK) Thaumarchaeota	A0A087RX36	FALSE	236	USER	complete	A0A087RX36	Marine Group I thaumarchaeote SCGC RSA3	None	Archaea	NA	1503183	TrEMBL
353773	None	None	NA	Na antiporter NhaA 2 protein	None	NA	SCCGRSA3_01085	NA	None	None	None	IPR012336|IPR013766	None	IPR036249	None	None	NA	A0A087RYJ6	GI:675345578|EMBL-CDS:KFM18550.1	NA	Marine Group I thaumarchaeote SCGC RSA3.	FALSE	fig|1503183.3.peg.945	None	PF13462	(TACK) Thaumarchaeota	A0A087RYJ6	FALSE	220	USER	complete	A0A087RYJ6	Marine Group I thaumarchaeote SCGC RSA3	None	Archaea	NA	1503183	TrEMBL
353775	None	None	NA	SPBc2 prophage-derived thioredoxin-like protein YosR	1.17.4.2 {ECO:0000313|EMBL:KFM19475.1}	NA	SCCGRSA3_00400	NA	0009055 electron transfer activity|0015035 protein disulfide oxidoreductase activity|0008998 ribonucleoside-triphosphate reductase activity	None	None	IPR002109|IPR012336	None	IPR036249	None	None	NA	A0A087S171	GI:675346530|EMBL-CDS:KFM19475.1	NA	Marine Group I thaumarchaeote SCGC RSA3.	FALSE	fig|1503183.3.peg.336	None	PF13192	(TACK) Thaumarchaeota	A0A087S171	FALSE	74	USER	complete	A0A087S171	Marine Group I thaumarchaeote SCGC RSA3	None	Archaea	NA	1503183	TrEMBL
356070	None	None	NA	DSBA oxidoreductase	None	Nitrosopumilaceae	MY1_0633	Nitrosarchaeum	None	None	None	IPR012336|IPR013766	None	IPR036249	None	None	NA	F9CVU4	GI:339519673|GI:494814729|EMBL-CDS:EGP93396.1|REFSEQ:WP_007550137.1	Nitrosopumilales	Nitrosarchaeum koreense MY1.	FALSE	fig|1001994.6.peg.615	None	PF13462	(TACK) Thaumarchaeota	F9CVU4	FALSE	220	USER	complete	F9CVU4	Nitrosarchaeum koreense MY1	None	Archaea	NA	1001994	TrEMBL
356071	None	None	NA	DSBA oxidoreductase	None	Nitrosopumilaceae	MY1_0920	Nitrosarchaeum	None	None	None	IPR012336|IPR013766	None	IPR036249	None	None	NA	F9CWM9	GI:494815082|GI:339519958|EMBL-CDS:EGP93681.1|REFSEQ:WP_007550490.1	Nitrosopumilales	Nitrosarchaeum koreense MY1.	FALSE	fig|1001994.6.peg.906	None	PF13462	(TACK) Thaumarchaeota	F9CWM9	FALSE	234	USER	complete	F9CWM9	Nitrosarchaeum koreense MY1	None	Archaea	NA	1001994	TrEMBL
356072	None	None	NA	DSBA oxidoreductase	None	Nitrosopumilaceae	MY1_1003	Nitrosarchaeum	None	None	None	IPR012336|IPR013766	None	IPR036249	None	None	NA	F9CWW1	GI:339520040|GI:494815185|EMBL-CDS:EGP93763.1|REFSEQ:WP_007550593.1	Nitrosopumilales	Nitrosarchaeum koreense MY1.	FALSE	fig|1001994.6.peg.988	None	PF13462	(TACK) Thaumarchaeota	F9CWW1	FALSE	214	USER	complete	F9CWW1	Nitrosarchaeum koreense MY1	None	Archaea	NA	1001994	TrEMBL
356073	None	None	NA	DSBA oxidoreductase	None	Nitrosopumilaceae	MY1_1335	Nitrosarchaeum	None	None	None	IPR012336|IPR013766	None	IPR036249	None	None	NA	F9CYC9	GI:494815588|GI:339520368|EMBL-CDS:EGP94091.1|REFSEQ:WP_007550996.1	Nitrosopumilales	Nitrosarchaeum koreense MY1.	FALSE	fig|1001994.6.peg.1320	None	PF13462	(TACK) Thaumarchaeota	F9CYC9	FALSE	263	USER	complete	F9CYC9	Nitrosarchaeum koreense MY1	None	Archaea	NA	1001994	TrEMBL
356074	None	None	NA	Glutaredoxin	None	Nitrosopumilaceae	MY1_0149	Nitrosarchaeum	None	None	None	IPR012336	None	IPR036249	None	None	NA	F9CYW5	GI:339519210|EMBL-CDS:EGP92933.1	Nitrosopumilales	Nitrosarchaeum koreense MY1.	FALSE	fig|1001994.6.peg.147	None	PF13192	(TACK) Thaumarchaeota	F9CYW5	FALSE	54	USER	complete	F9CYW5	Nitrosarchaeum koreense MY1	None	Archaea	NA	1001994	TrEMBL
354634	None	None	NA	Protein-disulfide isomerase	None	Nitrosopumilaceae	CK527_03885	Nitrosarchaeum	0016853 isomerase activity	None	None	IPR012336|IPR013766	None	IPR036249	None	None	NA	A0A2G4JEB3	EMBL-CDS:PHY09072.1	Nitrosopumilales	Nitrosarchaeum sp.	FALSE	None	None	PF13462	(TACK) Thaumarchaeota	A0A2G4JEB3	FALSE	234	USER	complete	A0A2G4JEB3	Nitrosarchaeum sp.	None	Archaea	NA	2026886	TrEMBL
354635	None	None	NA	Disulfide bond formation protein DsbA	None	Nitrosopumilaceae	CK527_04210	Nitrosarchaeum	None	None	None	IPR012336|IPR013766	None	IPR036249	None	None	NA	A0A2G4JEI4	EMBL-CDS:PHY09127.1	Nitrosopumilales	Nitrosarchaeum sp.	FALSE	None	None	PF13462	(TACK) Thaumarchaeota	A0A2G4JEI4	FALSE	215	USER	complete	A0A2G4JEI4	Nitrosarchaeum sp.	None	Archaea	NA	2026886	TrEMBL
354636	None	None	NA	Glutaredoxin	None	Nitrosopumilaceae	CK527_03375	Nitrosarchaeum	0009055 electron transfer activity|0015035 protein disulfide oxidoreductase activity	None	None	IPR002109|IPR012336	None	IPR036249	None	None	NA	A0A2G4JFW4	EMBL-CDS:PHY09636.1	Nitrosopumilales	Nitrosarchaeum sp.	FALSE	None	None	PF13192	(TACK) Thaumarchaeota	A0A2G4JFW4	FALSE	73	USER	complete	A0A2G4JFW4	Nitrosarchaeum sp.	None	Archaea	NA	2026886	TrEMBL
354637	None	None	NA	Disulfide bond formation protein DsbA	None	Nitrosopumilaceae	CK527_00820	Nitrosarchaeum	None	None	None	IPR012336|IPR013766	None	IPR036249	None	None	NA	A0A2G4JGU0	EMBL-CDS:PHY09947.1	Nitrosopumilales	Nitrosarchaeum sp.	FALSE	None	None	PF13462	(TACK) Thaumarchaeota	A0A2G4JGU0	FALSE	273	USER	complete	A0A2G4JGU0	Nitrosarchaeum sp.	None	Archaea	NA	2026886	TrEMBL
355124	None	None	NA	Glutaredoxin domain-containing protein	None	Nitrosopumilaceae	EMGBD3_03260	Nitrosarchaeum	0009055 electron transfer activity|0015035 protein disulfide oxidoreductase activity	None	None	IPR002109|IPR012336	None	IPR036249	None	None	NA	A0A388QJW0	EMBL-CDS:GBL40958.1	Nitrosopumilales	Nitrosarchaeum sp.	FALSE	None	None	PF13192	(TACK) Thaumarchaeota	A0A388QJW0	FALSE	73	USER	complete	A0A388QJW0	Nitrosarchaeum sp.	None	Archaea	NA	2026886	TrEMBL
355125	None	None	NA	Na(+)/H(+) antiporter NhaA 1	None	Nitrosopumilaceae	EMGBD3_17510	Nitrosarchaeum	None	None	None	IPR012336|IPR013766	None	IPR036249	None	None	NA	A0A388QNB2	EMBL-CDS:GBL42383.1	Nitrosopumilales	Nitrosarchaeum sp.	FALSE	None	None	PF13462	(TACK) Thaumarchaeota	A0A388QNB2	FALSE	234	USER	complete	A0A388QNB2	Nitrosarchaeum sp.	None	Archaea	NA	2026886	TrEMBL
355126	None	None	NA	Na(+)/H(+) antiporter NhaA 1	None	Nitrosopumilaceae	EMGBD3_14750	Nitrosarchaeum	None	None	None	IPR012336|IPR013766	None	IPR036249	None	None	NA	A0A388QQ15	EMBL-CDS:GBL42107.1	Nitrosopumilales	Nitrosarchaeum sp.	FALSE	None	None	PF13462	(TACK) Thaumarchaeota	A0A388QQ15	FALSE	270	USER	complete	A0A388QQ15	Nitrosarchaeum sp.	None	Archaea	NA	2026886	TrEMBL
355127	None	None	NA	Disulfide bond formation protein D	None	Nitrosopumilaceae	EMGBD3_16850	Nitrosarchaeum	None	None	None	IPR012336|IPR013766	None	IPR036249	None	None	NA	A0A388QQM8	EMBL-CDS:GBL42317.1	Nitrosopumilales	Nitrosarchaeum sp.	FALSE	None	None	PF13462	(TACK) Thaumarchaeota	A0A388QQM8	FALSE	214	USER	complete	A0A388QQM8	Nitrosarchaeum sp.	None	Archaea	NA	2026886	TrEMBL
355513	None	None	NA	DsbA family protein	None	Nitrosopumilaceae	EPO37_05675	Nitrosarchaeum	None	None	None	IPR012336|IPR013766	None	IPR036249	None	None	NA	A0A521TF55	EMBL-CDS:TAK18286.1	Nitrosopumilales	Nitrosarchaeum sp.	FALSE	None	None	PF13462	(TACK) Thaumarchaeota	A0A521TF55	FALSE	261	USER	complete	A0A521TF55	Nitrosarchaeum sp.	None	Archaea	NA	2026886	TrEMBL
355514	None	None	NA	Protein-disulfide isomerase	None	Nitrosopumilaceae	EPO37_05640	Nitrosarchaeum	None	None	None	IPR012336|IPR013766	None	IPR036249	None	None	NA	A0A521TFE5	EMBL-CDS:TAK18279.1	Nitrosopumilales	Nitrosarchaeum sp.	FALSE	None	None	PF13462	(TACK) Thaumarchaeota	A0A521TFE5	FALSE	267	USER	complete	A0A521TFE5	Nitrosarchaeum sp.	None	Archaea	NA	2026886	TrEMBL
355515	None	None	NA	Thioredoxin family protein	None	Nitrosopumilaceae	EPO37_05165	Nitrosarchaeum	None	None	None	IPR012336	None	IPR036249	None	None	NA	A0A521TGY2	EMBL-CDS:TAK18810.1	Nitrosopumilales	Nitrosarchaeum sp.	FALSE	None	None	PF13192	(TACK) Thaumarchaeota	A0A521TGY2	FALSE	59	USER	complete	A0A521TGY2	Nitrosarchaeum sp.	None	Archaea	NA	2026886	TrEMBL
355516	None	None	NA	Disulfide bond formation protein DsbA	None	Nitrosopumilaceae	EPO37_04420	Nitrosarchaeum	None	None	None	IPR012336|IPR013766	None	IPR036249	None	None	NA	A0A521TJB5	EMBL-CDS:TAK19711.1	Nitrosopumilales	Nitrosarchaeum sp.	FALSE	None	None	PF13462	(TACK) Thaumarchaeota	A0A521TJB5	FALSE	214	USER	complete	A0A521TJB5	Nitrosarchaeum sp.	None	Archaea	NA	2026886	TrEMBL
355517	None	None	NA	DsbA family protein	None	Nitrosopumilaceae	EPO37_03835	Nitrosarchaeum	None	None	None	IPR012336|IPR013766	None	IPR036249	None	None	NA	A0A521TMJ2	EMBL-CDS:TAK20837.1	Nitrosopumilales	Nitrosarchaeum sp.	FALSE	None	None	PF13462	(TACK) Thaumarchaeota	A0A521TMJ2	FALSE	234	USER	complete	A0A521TMJ2	Nitrosarchaeum sp.	None	Archaea	NA	2026886	TrEMBL
355518	None	None	NA	DsbA family protein	None	Nitrosopumilaceae	EPO37_03290	Nitrosarchaeum	None	None	None	IPR012336|IPR013766	None	IPR036249	None	None	NA	A0A521TRQ2	EMBL-CDS:TAK22282.1	Nitrosopumilales	Nitrosarchaeum sp.	FALSE	None	None	PF13462	(TACK) Thaumarchaeota	A0A521TRQ2	FALSE	269	USER	complete	A0A521TRQ2	Nitrosarchaeum sp.	None	Archaea	NA	2026886	TrEMBL
355519	None	None	NA	DsbA family protein	None	Nitrosopumilaceae	EPO37_00025	Nitrosarchaeum	None	None	None	IPR012336|IPR013766	None	IPR036249	None	None	NA	A0A521UBQ3	EMBL-CDS:TAK29307.1	Nitrosopumilales	Nitrosarchaeum sp.	FALSE	None	None	PF13462	(TACK) Thaumarchaeota	A0A521UBQ3	FALSE	218	USER	complete	A0A521UBQ3	Nitrosarchaeum sp.	None	Archaea	NA	2026886	TrEMBL
355297	None	None	NA	DSBA oxidoreductase	None	Nitrosopumilaceae	IBTHAUMO2_210009	NA	None	None	None	IPR012336|IPR013766	None	IPR036249	None	None	NA	A0A447G305	EMBL-CDS:VDK11718.1	Nitrosopumilales	Nitrosopumilaceae archaeon.	FALSE	None	None	PF13462	(TACK) Thaumarchaeota	A0A447G305	FALSE	215	USER	complete	A0A447G305	Nitrosopumilaceae archaeon	None	Archaea	NA	2202732	TrEMBL
355298	None	None	NA	DSBA oxidoreductase	None	Nitrosopumilaceae	IBTHAUMO2_240037	NA	None	None	None	IPR012336	None	IPR036249	None	None	NA	A0A447G3A8	EMBL-CDS:VDK11817.1	Nitrosopumilales	Nitrosopumilaceae archaeon.	FALSE	None	None	PF13462	(TACK) Thaumarchaeota	A0A447G3A8	FALSE	223	USER	complete	A0A447G3A8	Nitrosopumilaceae archaeon	None	Archaea	NA	2202732	TrEMBL
355299	None	None	NA	Putative disulfide bond formation protein D	None	Nitrosopumilaceae	IBTHAUMO2_990065	NA	None	None	None	IPR012336|IPR013766	None	IPR036249	None	None	NA	A0A447G7R6	EMBL-CDS:VDK13331.1	Nitrosopumilales	Nitrosopumilaceae archaeon.	FALSE	None	None	PF13462	(TACK) Thaumarchaeota	A0A447G7R6	FALSE	249	USER	complete	A0A447G7R6	Nitrosopumilaceae archaeon	None	Archaea	NA	2202732	TrEMBL
355445	None	None	NA	Thioredoxin domain-containing protein	None	Nitrosopumilaceae	LBMAG54_04290	NA	None	None	None	IPR012336|IPR013766	None	IPR036249	None	None	NA	A0A4P5YB13	EMBL-CDS:GDY15573.1	Nitrosopumilales	Nitrosopumilaceae archaeon.	FALSE	None	None	PF13462	(TACK) Thaumarchaeota	A0A4P5YB13	FALSE	234	USER	complete	A0A4P5YB13	Nitrosopumilaceae archaeon	None	Archaea	NA	2202732	TrEMBL
355446	None	None	NA	Thioredoxin domain-containing protein	None	Nitrosopumilaceae	LBMAG54_06870	NA	None	None	None	IPR012336|IPR013766	None	IPR036249	None	None	NA	A0A4P5YBS8	EMBL-CDS:GDY15831.1	Nitrosopumilales	Nitrosopumilaceae archaeon.	FALSE	None	None	PF13462	(TACK) Thaumarchaeota	A0A4P5YBS8	FALSE	270	USER	complete	A0A4P5YBS8	Nitrosopumilaceae archaeon	None	Archaea	NA	2202732	TrEMBL
355447	None	None	NA	Thioredoxin domain-containing protein	None	Nitrosopumilaceae	LBMAG54_10050	NA	None	None	None	IPR012336|IPR013766	None	IPR036249	None	None	NA	A0A4P5YEG4	EMBL-CDS:GDY16149.1	Nitrosopumilales	Nitrosopumilaceae archaeon.	FALSE	None	None	PF13462	(TACK) Thaumarchaeota	A0A4P5YEG4	FALSE	209	USER	complete	A0A4P5YEG4	Nitrosopumilaceae archaeon	None	Archaea	NA	2202732	TrEMBL
355448	None	None	NA	Glutaredoxin domain-containing protein	None	Nitrosopumilaceae	LBMAG54_10330	NA	None	None	None	IPR002109|IPR012336	None	IPR036249	None	None	NA	A0A4P5YJT2	EMBL-CDS:GDY16177.1	Nitrosopumilales	Nitrosopumilaceae archaeon.	FALSE	None	None	PF13192	(TACK) Thaumarchaeota	A0A4P5YJT2	FALSE	73	USER	complete	A0A4P5YJT2	Nitrosopumilaceae archaeon	None	Archaea	NA	2202732	TrEMBL
354782	None	None	NA	Glutaredoxin	None	NA	COY74_10060	NA	0009055 electron transfer activity|0015035 protein disulfide oxidoreductase activity	None	None	IPR002109|IPR012336	None	IPR036249	None	None	NA	A0A2H9P040	EMBL-CDS:PIY88097.1	Nitrosopumilales	Nitrosopumilales archaeon CG_4_10_14_0_8_um_filter_34_8.	FALSE	None	None	PF13192	(TACK) Thaumarchaeota	A0A2H9P040	FALSE	73	USER	complete	A0A2H9P040	Nitrosopumilales archaeon CG_4_10_14_0_8_um_filter	None	Archaea	NA	2022695	TrEMBL
354783	None	None	NA	Disulfide bond formation protein DsbA	None	NA	COY74_09820	NA	None	None	None	IPR012336	None	IPR036249	None	None	NA	A0A2H9P055	EMBL-CDS:PIY88146.1	Nitrosopumilales	Nitrosopumilales archaeon CG_4_10_14_0_8_um_filter_34_8.	FALSE	None	None	PF13462	(TACK) Thaumarchaeota	A0A2H9P055	FALSE	214	USER	complete	A0A2H9P055	Nitrosopumilales archaeon CG_4_10_14_0_8_um_filter	None	Archaea	NA	2022695	TrEMBL
354784	None	None	NA	Protein-disulfide isomerase	None	NA	COY74_08470	NA	0016853 isomerase activity	None	None	IPR012336|IPR013766	None	IPR036249	None	None	NA	A0A2H9P0Z0	EMBL-CDS:PIY88394.1	Nitrosopumilales	Nitrosopumilales archaeon CG_4_10_14_0_8_um_filter_34_8.	FALSE	None	None	PF13462	(TACK) Thaumarchaeota	A0A2H9P0Z0	FALSE	190	USER	fragment	A0A2H9P0Z0	Nitrosopumilales archaeon CG_4_10_14_0_8_um_filter	None	Archaea	NA	2022695	TrEMBL
354785	None	None	NA	Disulfide bond formation protein DsbA	None	NA	COY74_09960	NA	None	None	None	IPR012336|IPR013766	None	IPR036249	None	None	NA	A0A2H9P1L9	EMBL-CDS:PIY88120.1	Nitrosopumilales	Nitrosopumilales archaeon CG_4_10_14_0_8_um_filter_34_8.	FALSE	None	None	PF13462	(TACK) Thaumarchaeota	A0A2H9P1L9	FALSE	264	USER	complete	A0A2H9P1L9	Nitrosopumilales archaeon CG_4_10_14_0_8_um_filter	None	Archaea	NA	2022695	TrEMBL
354786	None	None	NA	Disulfide bond formation protein DsbA	None	NA	COY74_04975	NA	None	None	None	IPR012336|IPR013766	None	IPR036249	None	None	NA	A0A2H9P2P9	EMBL-CDS:PIY89786.1	Nitrosopumilales	Nitrosopumilales archaeon CG_4_10_14_0_8_um_filter_34_8.	FALSE	None	None	PF13462	(TACK) Thaumarchaeota	A0A2H9P2P9	FALSE	233	USER	complete	A0A2H9P2P9	Nitrosopumilales archaeon CG_4_10_14_0_8_um_filter	None	Archaea	NA	2022695	TrEMBL
354787	None	None	NA	Protein-disulfide isomerase	None	NA	COY74_04405	NA	0016853 isomerase activity	None	None	IPR012336|IPR013766	None	IPR036249	None	None	NA	A0A2H9P301	EMBL-CDS:PIY89898.1	Nitrosopumilales	Nitrosopumilales archaeon CG_4_10_14_0_8_um_filter_34_8.	FALSE	None	None	PF13462	(TACK) Thaumarchaeota	A0A2H9P301	FALSE	234	USER	complete	A0A2H9P301	Nitrosopumilales archaeon CG_4_10_14_0_8_um_filter	None	Archaea	NA	2022695	TrEMBL
354788	None	None	NA	Thioredoxin	None	NA	COY74_06080	NA	None	None	None	IPR012336	IPR005243	IPR036249	None	None	NA	A0A2H9P3P1	EMBL-CDS:PIY89394.1	Nitrosopumilales	Nitrosopumilales archaeon CG_4_10_14_0_8_um_filter_34_8.	FALSE	None	None	PF13192	(TACK) Thaumarchaeota	A0A2H9P3P1	FALSE	77	USER	complete	A0A2H9P3P1	Nitrosopumilales archaeon CG_4_10_14_0_8_um_filter	None	Archaea	NA	2022695	TrEMBL
354789	None	None	NA	Protein-disulfide isomerase	None	NA	COY74_00305	NA	0016853 isomerase activity	None	None	IPR012336|IPR013766	None	IPR036249	None	None	NA	A0A2H9P536	EMBL-CDS:PIY90632.1	Nitrosopumilales	Nitrosopumilales archaeon CG_4_10_14_0_8_um_filter_34_8.	FALSE	None	None	PF13462	(TACK) Thaumarchaeota	A0A2H9P536	FALSE	220	USER	complete	A0A2H9P536	Nitrosopumilales archaeon CG_4_10_14_0_8_um_filter	None	Archaea	NA	2022695	TrEMBL
354834	None	None	NA	Protein-disulfide isomerase	None	NA	CO032_04230	NA	0016853 isomerase activity	None	None	IPR012336	None	IPR036249	None	None	NA	A0A2H9RQN1	EMBL-CDS:PJC50546.1	Nitrosopumilales	Nitrosopumilales archaeon CG_4_9_14_0_2_um_filter_34_16.	FALSE	None	None	PF13462	(TACK) Thaumarchaeota	A0A2H9RQN1	FALSE	220	USER	complete	A0A2H9RQN1	Nitrosopumilales archaeon CG_4_9_14_0_2_um_filter_	None	Archaea	NA	2022696	TrEMBL
354835	None	None	NA	Disulfide bond formation protein DsbA	None	NA	CO032_03110	NA	None	None	None	IPR012336|IPR013766	None	IPR036249	None	None	NA	A0A2H9RRA8	EMBL-CDS:PJC50778.1	Nitrosopumilales	Nitrosopumilales archaeon CG_4_9_14_0_2_um_filter_34_16.	FALSE	None	None	PF13462	(TACK) Thaumarchaeota	A0A2H9RRA8	FALSE	198	USER	complete	A0A2H9RRA8	Nitrosopumilales archaeon CG_4_9_14_0_2_um_filter_	None	Archaea	NA	2022696	TrEMBL
354836	None	None	NA	Protein-disulfide isomerase	None	NA	CO032_03945	NA	0016853 isomerase activity	None	None	IPR012336	None	IPR036249	None	None	NA	A0A2H9RRG7	EMBL-CDS:PJC50609.1	Nitrosopumilales	Nitrosopumilales archaeon CG_4_9_14_0_2_um_filter_34_16.	FALSE	None	None	PF13462	(TACK) Thaumarchaeota	A0A2H9RRG7	FALSE	140	USER	fragment	A0A2H9RRG7	Nitrosopumilales archaeon CG_4_9_14_0_2_um_filter_	None	Archaea	NA	2022696	TrEMBL
354837	None	None	NA	Disulfide bond formation protein DsbA	None	NA	CO032_01690	NA	None	None	None	IPR012336|IPR013766	None	IPR036249	None	None	NA	A0A2H9RS32	EMBL-CDS:PJC51033.1	Nitrosopumilales	Nitrosopumilales archaeon CG_4_9_14_0_2_um_filter_34_16.	FALSE	None	None	PF13462	(TACK) Thaumarchaeota	A0A2H9RS32	FALSE	267	USER	complete	A0A2H9RS32	Nitrosopumilales archaeon CG_4_9_14_0_2_um_filter_	None	Archaea	NA	2022696	TrEMBL
354838	None	None	NA	Glutaredoxin	None	NA	CO032_01750	NA	0009055 electron transfer activity|0015035 protein disulfide oxidoreductase activity	None	None	IPR002109|IPR012336	None	IPR036249	None	None	NA	A0A2H9RSL3	EMBL-CDS:PJC51019.1	Nitrosopumilales	Nitrosopumilales archaeon CG_4_9_14_0_2_um_filter_34_16.	FALSE	None	None	PF13192	(TACK) Thaumarchaeota	A0A2H9RSL3	FALSE	75	USER	complete	A0A2H9RSL3	Nitrosopumilales archaeon CG_4_9_14_0_2_um_filter_	None	Archaea	NA	2022696	TrEMBL
354839	None	None	NA	Disulfide bond formation protein DsbA	None	NA	CO032_00485	NA	None	None	None	IPR012336	None	IPR036249	None	None	NA	A0A2H9RSV5	EMBL-CDS:PJC51281.1	Nitrosopumilales	Nitrosopumilales archaeon CG_4_9_14_0_2_um_filter_34_16.	FALSE	None	None	PF13462	(TACK) Thaumarchaeota	A0A2H9RSV5	FALSE	214	USER	complete	A0A2H9RSV5	Nitrosopumilales archaeon CG_4_9_14_0_2_um_filter_	None	Archaea	NA	2022696	TrEMBL
354822	None	None	NA	Thioredoxin	None	NA	CO079_08990	NA	None	None	None	IPR012336	IPR005243	IPR036249	None	None	NA	A0A2H9R8L3	EMBL-CDS:PJB96824.1	Nitrosopumilales	Nitrosopumilales archaeon CG_4_9_14_0_8_um_filter_34_10.	FALSE	None	None	PF13192	(TACK) Thaumarchaeota	A0A2H9R8L3	FALSE	77	USER	complete	A0A2H9R8L3	Nitrosopumilales archaeon CG_4_9_14_0_8_um_filter_	None	Archaea	NA	2022697	TrEMBL
354823	None	None	NA	Protein-disulfide isomerase	None	NA	CO079_04295	NA	0016853 isomerase activity	None	None	IPR012336|IPR013766	None	IPR036249	None	None	NA	A0A2H9RA88	EMBL-CDS:PJB98022.1	Nitrosopumilales	Nitrosopumilales archaeon CG_4_9_14_0_8_um_filter_34_10.	FALSE	None	None	PF13462	(TACK) Thaumarchaeota	A0A2H9RA88	FALSE	220	USER	complete	A0A2H9RA88	Nitrosopumilales archaeon CG_4_9_14_0_8_um_filter_	None	Archaea	NA	2022697	TrEMBL
354824	None	None	NA	Protein-disulfide isomerase	None	NA	CO079_03900	NA	0016853 isomerase activity	None	None	IPR012336|IPR013766	None	IPR036249	None	None	NA	A0A2H9RAG0	EMBL-CDS:PJB98092.1	Nitrosopumilales	Nitrosopumilales archaeon CG_4_9_14_0_8_um_filter_34_10.	FALSE	None	None	PF13462	(TACK) Thaumarchaeota	A0A2H9RAG0	FALSE	234	USER	complete	A0A2H9RAG0	Nitrosopumilales archaeon CG_4_9_14_0_8_um_filter_	None	Archaea	NA	2022697	TrEMBL
354825	None	None	NA	Disulfide bond formation protein DsbA	None	NA	CO079_04120	NA	None	None	None	IPR012336|IPR013766	None	IPR036249	None	None	NA	A0A2H9RAT0	EMBL-CDS:PJB98048.1	Nitrosopumilales	Nitrosopumilales archaeon CG_4_9_14_0_8_um_filter_34_10.	FALSE	None	None	PF13462	(TACK) Thaumarchaeota	A0A2H9RAT0	FALSE	233	USER	complete	A0A2H9RAT0	Nitrosopumilales archaeon CG_4_9_14_0_8_um_filter_	None	Archaea	NA	2022697	TrEMBL
354826	None	None	NA	Glutaredoxin	None	NA	CO079_00750	NA	0009055 electron transfer activity|0015035 protein disulfide oxidoreductase activity	None	None	IPR002109|IPR012336	None	IPR036249	None	None	NA	A0A2H9RC03	EMBL-CDS:PJB99080.1	Nitrosopumilales	Nitrosopumilales archaeon CG_4_9_14_0_8_um_filter_34_10.	FALSE	None	None	PF13192	(TACK) Thaumarchaeota	A0A2H9RC03	FALSE	73	USER	complete	A0A2H9RC03	Nitrosopumilales archaeon CG_4_9_14_0_8_um_filter_	None	Archaea	NA	2022697	TrEMBL
354827	None	None	NA	Thioredoxin domain-containing protein	None	NA	CO079_01615	NA	None	None	None	IPR012336|IPR013766	None	IPR036249	None	None	NA	A0A2H9RC63	EMBL-CDS:PJB98701.1	Nitrosopumilales	Nitrosopumilales archaeon CG_4_9_14_0_8_um_filter_34_10.	FALSE	None	None	PF13462	(TACK) Thaumarchaeota	A0A2H9RC63	FALSE	233	USER	complete	A0A2H9RC63	Nitrosopumilales archaeon CG_4_9_14_0_8_um_filter_	None	Archaea	NA	2022697	TrEMBL
354828	None	None	NA	Disulfide bond formation protein DsbA	None	NA	CO079_00950	NA	None	None	None	IPR012336	None	IPR036249	None	None	NA	A0A2H9RCN2	EMBL-CDS:PJB99017.1	Nitrosopumilales	Nitrosopumilales archaeon CG_4_9_14_0_8_um_filter_34_10.	FALSE	None	None	PF13462	(TACK) Thaumarchaeota	A0A2H9RCN2	FALSE	214	USER	complete	A0A2H9RCN2	Nitrosopumilales archaeon CG_4_9_14_0_8_um_filter_	None	Archaea	NA	2022697	TrEMBL
354661	None	None	NA	Disulfide bond formation protein DsbA	None	NA	COV65_07735	NA	None	None	None	IPR012336	None	IPR036249	None	None	NA	A0A2G9MTP8	EMBL-CDS:PIN82194.1	Nitrosopumilales	Nitrosopumilales archaeon CG11_big_fil_rev_8_21_14_0_20_33_24.	FALSE	None	None	PF13462	(TACK) Thaumarchaeota	A0A2G9MTP8	FALSE	214	USER	complete	A0A2G9MTP8	Nitrosopumilales archaeon CG11_big_fil_rev_8_21_14	None	Archaea	NA	2022692	TrEMBL
354662	None	None	NA	Protein-disulfide isomerase	None	NA	COV65_07620	NA	0016853 isomerase activity	None	None	IPR012336|IPR013766	None	IPR036249	None	None	NA	A0A2G9MTQ8	EMBL-CDS:PIN82213.1	Nitrosopumilales	Nitrosopumilales archaeon CG11_big_fil_rev_8_21_14_0_20_33_24.	FALSE	None	None	PF13462	(TACK) Thaumarchaeota	A0A2G9MTQ8	FALSE	220	USER	complete	A0A2G9MTQ8	Nitrosopumilales archaeon CG11_big_fil_rev_8_21_14	None	Archaea	NA	2022692	TrEMBL
354663	None	None	NA	Glutaredoxin	None	NA	COV65_05795	NA	0009055 electron transfer activity|0015035 protein disulfide oxidoreductase activity	None	None	IPR002109|IPR012336	None	IPR036249	None	None	NA	A0A2G9MUN6	EMBL-CDS:PIN82559.1	Nitrosopumilales	Nitrosopumilales archaeon CG11_big_fil_rev_8_21_14_0_20_33_24.	FALSE	None	None	PF13192	(TACK) Thaumarchaeota	A0A2G9MUN6	FALSE	74	USER	complete	A0A2G9MUN6	Nitrosopumilales archaeon CG11_big_fil_rev_8_21_14	None	Archaea	NA	2022692	TrEMBL
354664	None	None	NA	Thioredoxin	None	NA	COV65_03445	NA	None	None	None	IPR012336	IPR005243	IPR036249	None	None	NA	A0A2G9MX91	EMBL-CDS:PIN83469.1	Nitrosopumilales	Nitrosopumilales archaeon CG11_big_fil_rev_8_21_14_0_20_33_24.	FALSE	None	None	PF13192	(TACK) Thaumarchaeota	A0A2G9MX91	FALSE	77	USER	complete	A0A2G9MX91	Nitrosopumilales archaeon CG11_big_fil_rev_8_21_14	None	Archaea	NA	2022692	TrEMBL
354667	None	None	NA	Disulfide bond formation protein DsbA	None	NA	COV65_02140	NA	None	None	None	IPR012336|IPR013766	None	IPR036249	None	None	NA	A0A2G9MYV0	EMBL-CDS:PIN83984.1	Nitrosopumilales	Nitrosopumilales archaeon CG11_big_fil_rev_8_21_14_0_20_33_24.	FALSE	None	None	PF13462	(TACK) Thaumarchaeota	A0A2G9MYV0	FALSE	264	USER	complete	A0A2G9MYV0	Nitrosopumilales archaeon CG11_big_fil_rev_8_21_14	None	Archaea	NA	2022692	TrEMBL
354770	None	None	NA	Protein-disulfide isomerase	None	NA	COW26_07645	NA	0016853 isomerase activity	None	None	IPR012336|IPR013766	None	IPR036249	None	None	NA	A0A2H9MVE6	EMBL-CDS:PIW34362.1	Nitrosopumilales	Nitrosopumilales archaeon CG15_BIG_FIL_POST_REV_8_21_14_020_33_23.	FALSE	None	None	PF13462	(TACK) Thaumarchaeota	A0A2H9MVE6	FALSE	220	USER	complete	A0A2H9MVE6	Nitrosopumilales archaeon CG15_BIG_FIL_POST_REV_8_	None	Archaea	NA	2022693	TrEMBL
354771	None	None	NA	Thioredoxin	None	NA	COW26_04680	NA	None	None	None	IPR012336	IPR005243	IPR036249	None	None	NA	A0A2H9MVJ5	EMBL-CDS:PIW35392.1	Nitrosopumilales	Nitrosopumilales archaeon CG15_BIG_FIL_POST_REV_8_21_14_020_33_23.	FALSE	None	None	PF13192	(TACK) Thaumarchaeota	A0A2H9MVJ5	FALSE	77	USER	complete	A0A2H9MVJ5	Nitrosopumilales archaeon CG15_BIG_FIL_POST_REV_8_	None	Archaea	NA	2022693	TrEMBL
354772	None	None	NA	Glutaredoxin	None	NA	COW26_03820	NA	0009055 electron transfer activity|0015035 protein disulfide oxidoreductase activity	None	None	IPR002109|IPR012336	None	IPR036249	None	None	NA	A0A2H9MW03	EMBL-CDS:PIW35552.1	Nitrosopumilales	Nitrosopumilales archaeon CG15_BIG_FIL_POST_REV_8_21_14_020_33_23.	FALSE	None	None	PF13192	(TACK) Thaumarchaeota	A0A2H9MW03	FALSE	73	USER	complete	A0A2H9MW03	Nitrosopumilales archaeon CG15_BIG_FIL_POST_REV_8_	None	Archaea	NA	2022693	TrEMBL
354773	None	None	NA	Protein-disulfide isomerase	None	NA	COW26_03330	NA	0016853 isomerase activity	None	None	IPR012336	None	IPR036249	None	None	NA	A0A2H9MWA3	EMBL-CDS:PIW35645.1	Nitrosopumilales	Nitrosopumilales archaeon CG15_BIG_FIL_POST_REV_8_21_14_020_33_23.	FALSE	None	None	PF13462	(TACK) Thaumarchaeota	A0A2H9MWA3	FALSE	168	USER	fragment	A0A2H9MWA3	Nitrosopumilales archaeon CG15_BIG_FIL_POST_REV_8_	None	Archaea	NA	2022693	TrEMBL
354774	None	None	NA	Disulfide bond formation protein DsbA	None	NA	COW26_01915	NA	None	None	None	IPR012336	None	IPR036249	None	None	NA	A0A2H9MYH5	EMBL-CDS:PIW35908.1	Nitrosopumilales	Nitrosopumilales archaeon CG15_BIG_FIL_POST_REV_8_21_14_020_33_23.	FALSE	None	None	PF13462	(TACK) Thaumarchaeota	A0A2H9MYH5	FALSE	214	USER	complete	A0A2H9MYH5	Nitrosopumilales archaeon CG15_BIG_FIL_POST_REV_8_	None	Archaea	NA	2022693	TrEMBL
354767	None	None	NA	Protein-disulfide isomerase	None	NA	COW27_06180	NA	0016853 isomerase activity	None	None	IPR012336|IPR013766	None	IPR036249	None	None	NA	A0A2H9MQJ6	EMBL-CDS:PIW31642.1	Nitrosopumilales	Nitrosopumilales archaeon CG15_BIG_FIL_POST_REV_8_21_14_020_37_12.	FALSE	None	None	PF13462	(TACK) Thaumarchaeota	A0A2H9MQJ6	FALSE	220	USER	complete	A0A2H9MQJ6	Nitrosopumilales archaeon CG15_BIG_FIL_POST_REV_8_	None	Archaea	NA	2022694	TrEMBL
354768	None	None	NA	Protein-disulfide isomerase	None	NA	COW27_02665	NA	0016853 isomerase activity	None	None	IPR012336|IPR013766	None	IPR036249	None	None	NA	A0A2H9MSH0	EMBL-CDS:PIW32855.1	Nitrosopumilales	Nitrosopumilales archaeon CG15_BIG_FIL_POST_REV_8_21_14_020_37_12.	FALSE	None	None	PF13462	(TACK) Thaumarchaeota	A0A2H9MSH0	FALSE	233	USER	complete	A0A2H9MSH0	Nitrosopumilales archaeon CG15_BIG_FIL_POST_REV_8_	None	Archaea	NA	2022694	TrEMBL
354769	None	None	NA	Disulfide bond formation protein DsbA	None	NA	COW27_02905	NA	None	None	None	IPR012336|IPR013766	None	IPR036249	None	None	NA	A0A2H9MTT1	EMBL-CDS:PIW32801.1	Nitrosopumilales	Nitrosopumilales archaeon CG15_BIG_FIL_POST_REV_8_21_14_020_37_12.	FALSE	None	None	PF13462	(TACK) Thaumarchaeota	A0A2H9MTT1	FALSE	214	USER	complete	A0A2H9MTT1	Nitrosopumilales archaeon CG15_BIG_FIL_POST_REV_8_	None	Archaea	NA	2022694	TrEMBL
354554	None	None	NA	Protein-disulfide isomerase	None	NA	COB95_02825	NA	0016853 isomerase activity	None	None	IPR012336|IPR013766	None	IPR036249	None	None	NA	A0A2A3T018	EMBL-CDS:PBO82564.1	Nitrosopumilales	Nitrosopumilales archaeon.	FALSE	None	None	PF13462	(TACK) Thaumarchaeota	A0A2A3T018	FALSE	223	USER	complete	A0A2A3T018	Nitrosopumilales archaeon	None	Archaea	NA	2026768	TrEMBL
354555	None	None	NA	Protein-disulfide isomerase	None	NA	COB95_00915	NA	0016853 isomerase activity	None	None	IPR012336	None	IPR036249	None	None	NA	A0A2A3T4H7	EMBL-CDS:PBO82887.1	Nitrosopumilales	Nitrosopumilales archaeon.	FALSE	None	None	PF13462	(TACK) Thaumarchaeota	A0A2A3T4H7	FALSE	144	USER	fragment	A0A2A3T4H7	Nitrosopumilales archaeon	None	Archaea	NA	2026768	TrEMBL
355238	None	None	NA	Disulfide bond formation protein DsbA	None	NA	EHM34_06430	NA	None	None	None	IPR012336	None	IPR036249	None	None	NA	A0A3N5R742	EMBL-CDS:RPI82759.1	Nitrosopumilales	Nitrosopumilales archaeon.	FALSE	None	None	PF13462	(TACK) Thaumarchaeota	A0A3N5R742	FALSE	236	USER	complete	A0A3N5R742	Nitrosopumilales archaeon	None	Archaea	NA	2026768	TrEMBL
355239	None	None	NA	Disulfide bond formation protein DsbA	None	NA	EHM25_14010	NA	None	None	None	IPR012336|IPR013766	None	IPR036249	None	None	NA	A0A3N5V787	EMBL-CDS:RPJ24901.1	Nitrosopumilales	Nitrosopumilales archaeon.	FALSE	None	None	PF13462	(TACK) Thaumarchaeota	A0A3N5V787	FALSE	180	USER	complete	A0A3N5V787	Nitrosopumilales archaeon	None	Archaea	NA	2026768	TrEMBL
355240	None	None	NA	Disulfide bond formation protein DsbA	None	NA	EHM25_09995	NA	None	None	None	IPR012336	None	IPR036249	None	None	NA	A0A3N5VVW6	EMBL-CDS:RPJ28464.1	Nitrosopumilales	Nitrosopumilales archaeon.	FALSE	None	None	PF13462	(TACK) Thaumarchaeota	A0A3N5VVW6	FALSE	230	USER	complete	A0A3N5VVW6	Nitrosopumilales archaeon	None	Archaea	NA	2026768	TrEMBL
353831	None	None	NA	Glutaredoxin	None	Nitrosopumilaceae	NADRNF5_0215	Nitrosopumilus	0009055 electron transfer activity|0015035 protein disulfide oxidoreductase activity	None	None	IPR002109|IPR012336	None	IPR036249	None	nin:NADRNF5_0215	NA	A0A0D5BZE4	GI:770479117|GI:851228964|EMBL-CDS:AJW69914.1|REFSEQ:WP_048118661.1	Nitrosopumilales	Nitrosopumilus adriaticus.	FALSE	None	None	PF13192	(TACK) Thaumarchaeota	A0A0D5BZE4	FALSE	75	USER	complete	A0A0D5BZE4	Nitrosopumilus adriaticus	None	Archaea	NA	1580092	TrEMBL
353832	None	None	NA	DSBA oxidoreductase	None	Nitrosopumilaceae	NADRNF5_0218	Nitrosopumilus	None	None	None	IPR012336|IPR013766	None	IPR036249	None	nin:NADRNF5_0218	NA	A0A0D5C0I7	GI:851222040|GI:770479120|EMBL-CDS:AJW69917.1|REFSEQ:WP_048114814.1	Nitrosopumilales	Nitrosopumilus adriaticus.	FALSE	None	None	PF13462	(TACK) Thaumarchaeota	A0A0D5C0I7	FALSE	227	USER	complete	A0A0D5C0I7	Nitrosopumilus adriaticus	None	Archaea	NA	1580092	TrEMBL
353833	None	None	NA	DSBA oxidoreductase	None	Nitrosopumilaceae	NADRNF5_0211	Nitrosopumilus	None	None	None	IPR012336|IPR013766	None	IPR036249	None	nin:NADRNF5_0211	NA	A0A0D5C0R0	GI:919104420|GI:770479113|EMBL-CDS:AJW69910.1	Nitrosopumilales	Nitrosopumilus adriaticus.	FALSE	None	None	PF13462	(TACK) Thaumarchaeota	A0A0D5C0R0	FALSE	265	USER	complete	A0A0D5C0R0	Nitrosopumilus adriaticus	None	Archaea	NA	1580092	TrEMBL
353834	None	None	NA	DSBA oxidoreductase	None	Nitrosopumilaceae	NADRNF5_0747	Nitrosopumilus	None	None	None	IPR012336|IPR013766	None	IPR036249	None	nin:NADRNF5_0747	NA	A0A0D5C149	GI:770479644|EMBL-CDS:AJW70441.1	Nitrosopumilales	Nitrosopumilus adriaticus.	FALSE	None	None	PF13462	(TACK) Thaumarchaeota	A0A0D5C149	FALSE	273	USER	complete	A0A0D5C149	Nitrosopumilus adriaticus	None	Archaea	NA	1580092	TrEMBL
353835	None	None	NA	DSBA oxidoreductase	None	Nitrosopumilaceae	NADRNF5_1170	Nitrosopumilus	None	None	None	IPR012336|IPR013766	None	IPR036249	None	nin:NADRNF5_1170	NA	A0A0D5C2U7	GI:770480061|GI:851224884|EMBL-CDS:AJW70858.1|REFSEQ:WP_048116139.1	Nitrosopumilales	Nitrosopumilus adriaticus.	FALSE	None	None	PF13462	(TACK) Thaumarchaeota	A0A0D5C2U7	FALSE	214	USER	complete	A0A0D5C2U7	Nitrosopumilus adriaticus	None	Archaea	NA	1580092	TrEMBL
353836	None	None	NA	DSBA oxidoreductase	None	Nitrosopumilaceae	NADRNF5_1242	Nitrosopumilus	None	None	None	IPR012336|IPR013766	None	IPR036249	None	nin:NADRNF5_1242	NA	A0A0D5C3L2	GI:770480133|GI:851225030|EMBL-CDS:AJW70930.1|REFSEQ:WP_048116199.1	Nitrosopumilales	Nitrosopumilus adriaticus.	FALSE	None	None	PF13462	(TACK) Thaumarchaeota	A0A0D5C3L2	FALSE	236	USER	complete	A0A0D5C3L2	Nitrosopumilus adriaticus	None	Archaea	NA	1580092	TrEMBL
353837	None	None	NA	DSBA oxidoreductase	None	Nitrosopumilaceae	NADRNF5_1509	Nitrosopumilus	None	None	None	IPR012336|IPR013766	None	IPR036249	None	nin:NADRNF5_1509	NA	A0A0D5C4B1	GI:851225805|GI:770480393|EMBL-CDS:AJW71190.1|REFSEQ:WP_048116629.1	Nitrosopumilales	Nitrosopumilus adriaticus.	FALSE	None	None	PF13462	(TACK) Thaumarchaeota	A0A0D5C4B1	FALSE	220	USER	complete	A0A0D5C4B1	Nitrosopumilus adriaticus	None	Archaea	NA	1580092	TrEMBL
355890	None	None	NA	DSBA oxidoreductase	None	Nitrosopumilaceae	Nmar_0881	Nitrosopumilus	None	None	None	IPR012336|IPR013766	None	IPR036249	None	nmr:Nmar_0881	NA	A9A1E2	GI:160339690|EMBL-CDS:ABX12777.1	Nitrosopumilales	Nitrosopumilus maritimus (strain SCM1)	FALSE	None	None	PF13462	(TACK) Thaumarchaeota	A9A1E2	FALSE	214	USER	complete	A9A1E2	Nitrosopumilus maritimus SCM1	436308.Nmar_0881	Archaea	NA	436308	TrEMBL
355891	None	None	NA	DSBA oxidoreductase	None	Nitrosopumilaceae	Nmar_1658	Nitrosopumilus	None	None	None	IPR012336|IPR013766	None	IPR036249	None	nmr:Nmar_1658	NA	A9A1N9	GI:160340467|EMBL-CDS:ABX13554.1	Nitrosopumilales	Nitrosopumilus maritimus (strain SCM1)	FALSE	None	None	PF13462	(TACK) Thaumarchaeota	A9A1N9	FALSE	263	USER	complete	A9A1N9	Nitrosopumilus maritimus SCM1	None	Archaea	NA	436308	TrEMBL
355892	None	None	NA	DSBA oxidoreductase	None	Nitrosopumilaceae	Nmar_1670	Nitrosopumilus	None	None	None	IPR012336|IPR013766	None	IPR036249	None	nmr:Nmar_1670	NA	A9A1Q1	GI:160340479|EMBL-CDS:ABX13566.1	Nitrosopumilales	Nitrosopumilus maritimus (strain SCM1)	FALSE	None	None	PF13462	(TACK) Thaumarchaeota	A9A1Q1	FALSE	240	USER	complete	A9A1Q1	Nitrosopumilus maritimus SCM1	None	Archaea	NA	436308	TrEMBL
355893	None	None	NA	DSBA oxidoreductase	None	Nitrosopumilaceae	Nmar_0639	Nitrosopumilus	None	None	None	IPR012336|IPR013766	None	IPR036249	None	nmr:Nmar_0639	NA	A9A3A6	GI:160339448|EMBL-CDS:ABX12535.1	Nitrosopumilales	Nitrosopumilus maritimus (strain SCM1)	FALSE	None	None	PF13462	(TACK) Thaumarchaeota	A9A3A6	FALSE	220	USER	complete	A9A3A6	Nitrosopumilus maritimus SCM1	436308.Nmar_0639	Archaea	NA	436308	TrEMBL
355894	None	None	NA	DSBA oxidoreductase	None	Nitrosopumilaceae	Nmar_0655	Nitrosopumilus	None	None	None	IPR012336|IPR013766	None	IPR036249	None	nmr:Nmar_0655	NA	A9A3C2	GI:160339464|EMBL-CDS:ABX12551.1	Nitrosopumilales	Nitrosopumilus maritimus (strain SCM1)	FALSE	None	None	PF13462	(TACK) Thaumarchaeota	A9A3C2	FALSE	219	USER	complete	A9A3C2	Nitrosopumilus maritimus SCM1	436308.Nmar_0655	Archaea	NA	436308	TrEMBL
355895	None	None	NA	Protein-disulfide isomerase-like protein	None	Nitrosopumilaceae	Nmar_1140	Nitrosopumilus	0016853 isomerase activity	None	None	IPR012336	None	IPR036249	None	nmr:Nmar_1140	NA	A9A4Q8	GI:160339949|EMBL-CDS:ABX13036.1	Nitrosopumilales	Nitrosopumilus maritimus (strain SCM1)	FALSE	None	None	PF13462	(TACK) Thaumarchaeota	A9A4Q8	FALSE	226	USER	complete	A9A4Q8	Nitrosopumilus maritimus SCM1	436308.Nmar_1140	Archaea	NA	436308	TrEMBL
355896	None	None	NA	DSBA oxidoreductase	None	Nitrosopumilaceae	Nmar_0829	Nitrosopumilus	None	None	None	IPR012336|IPR013766	None	IPR036249	None	nmr:Nmar_0829	NA	A9A5L4	GI:160339638|EMBL-CDS:ABX12725.1	Nitrosopumilales	Nitrosopumilus maritimus (strain SCM1)	FALSE	None	None	PF13462	(TACK) Thaumarchaeota	A9A5L4	FALSE	236	USER	complete	A9A5L4	Nitrosopumilus maritimus SCM1	436308.Nmar_0829	Archaea	NA	436308	TrEMBL
355897	None	None	NA	DSBA oxidoreductase	None	Nitrosopumilaceae	Nmar_1143	Nitrosopumilus	None	None	None	IPR012336|IPR013766	None	IPR036249	None	nmr:Nmar_1143	NA	A9A5N4	GI:160339952|EMBL-CDS:ABX13039.1	Nitrosopumilales	Nitrosopumilus maritimus (strain SCM1)	FALSE	None	None	PF13462	(TACK) Thaumarchaeota	A9A5N4	FALSE	221	USER	complete	A9A5N4	Nitrosopumilus maritimus SCM1	436308.Nmar_1143	Archaea	NA	436308	TrEMBL
355898	None	None	NA	Glutaredoxin	None	Nitrosopumilaceae	Nmar_1145	Nitrosopumilus	0009055 electron transfer activity|0015035 protein disulfide oxidoreductase activity	None	None	IPR002109|IPR012336	None	IPR036249	None	nmr:Nmar_1145	NA	A9A5N6	GI:160339954|EMBL-CDS:ABX13041.1	Nitrosopumilales	Nitrosopumilus maritimus (strain SCM1)	FALSE	None	None	PF13192	(TACK) Thaumarchaeota	A9A5N6	FALSE	100	USER	complete	A9A5N6	Nitrosopumilus maritimus SCM1	436308.Nmar_1145	Archaea	NA	436308	TrEMBL
355899	None	None	NA	DSBA oxidoreductase	None	Nitrosopumilaceae	Nmar_1148	Nitrosopumilus	None	None	None	IPR012336|IPR013766	None	IPR036249	None	nmr:Nmar_1148	NA	A9A5N9	GI:160339957|EMBL-CDS:ABX13044.1	Nitrosopumilales	Nitrosopumilus maritimus (strain SCM1)	FALSE	None	None	PF13462	(TACK) Thaumarchaeota	A9A5N9	FALSE	265	USER	complete	A9A5N9	Nitrosopumilus maritimus SCM1	436308.Nmar_1148	Archaea	NA	436308	TrEMBL
355900	None	None	NA	DSBA oxidoreductase	None	Nitrosopumilaceae	Nmar_1150	Nitrosopumilus	None	None	None	IPR012336	None	IPR036249	None	nmr:Nmar_1150	NA	A9A5P1	GI:160339959|EMBL-CDS:ABX13046.1	Nitrosopumilales	Nitrosopumilus maritimus (strain SCM1)	FALSE	None	None	PF13462	(TACK) Thaumarchaeota	A9A5P1	FALSE	247	USER	complete	A9A5P1	Nitrosopumilus maritimus SCM1	None	Archaea	NA	436308	TrEMBL
355901	None	None	NA	DSBA oxidoreductase	None	Nitrosopumilaceae	Nmar_1181	Nitrosopumilus	None	None	None	IPR012336|IPR013766	None	IPR036249	None	nmr:Nmar_1181	NA	A9A5S2	GI:160339990|EMBL-CDS:ABX13077.1	Nitrosopumilales	Nitrosopumilus maritimus (strain SCM1)	FALSE	None	None	PF13462	(TACK) Thaumarchaeota	A9A5S2	FALSE	265	USER	complete	A9A5S2	Nitrosopumilus maritimus SCM1	436308.Nmar_1181	Archaea	NA	436308	TrEMBL
353822	None	None	NA	DSBA oxidoreductase	None	Nitrosopumilaceae	NPIRD3C_0382	Nitrosopumilus	None	None	None	IPR012336|IPR013766	None	IPR036249	None	nid:NPIRD3C_0382	NA	A0A0C5BPH7	GI:756792185|EMBL-CDS:AJM91598.1	Nitrosopumilales	Nitrosopumilus piranensis.	FALSE	fig|1582439.9.peg.385	None	PF13462	(TACK) Thaumarchaeota	A0A0C5BPH7	FALSE	221	USER	complete	A0A0C5BPH7	Nitrosopumilus piranensis	None	Archaea	NA	1582439	TrEMBL
353823	None	None	NA	DSBA oxidoreductase	None	Nitrosopumilaceae	NPIRD3C_1626	Nitrosopumilus	None	None	None	IPR012336|IPR013766	None	IPR036249	None	nid:NPIRD3C_1626	NA	A0A0C5BST5	GI:756793425|EMBL-CDS:AJM92838.1	Nitrosopumilales	Nitrosopumilus piranensis.	FALSE	fig|1582439.9.peg.1676	None	PF13462	(TACK) Thaumarchaeota	A0A0C5BST5	FALSE	220	USER	complete	A0A0C5BST5	Nitrosopumilus piranensis	None	Archaea	NA	1582439	TrEMBL
353824	None	None	NA	DSBA oxidoreductase	None	Nitrosopumilaceae	NPIRD3C_0375	Nitrosopumilus	None	None	None	IPR012336|IPR013766	None	IPR036249	None	nid:NPIRD3C_0375	NA	A0A0C5BTJ3	GI:756792178|EMBL-CDS:AJM91591.1	Nitrosopumilales	Nitrosopumilus piranensis.	FALSE	fig|1582439.9.peg.378	None	PF13462	(TACK) Thaumarchaeota	A0A0C5BTJ3	FALSE	264	USER	complete	A0A0C5BTJ3	Nitrosopumilus piranensis	None	Archaea	NA	1582439	TrEMBL
353825	None	None	NA	Protein-disulfide isomerase-like protein	None	Nitrosopumilaceae	NPIRD3C_0385	Nitrosopumilus	0016853 isomerase activity	None	None	IPR012336	None	IPR036249	None	nid:NPIRD3C_0385	NA	A0A0C5BTJ9	GI:756792188|EMBL-CDS:AJM91601.1	Nitrosopumilales	Nitrosopumilus piranensis.	FALSE	fig|1582439.9.peg.388	None	PF13462	(TACK) Thaumarchaeota	A0A0C5BTJ9	FALSE	217	USER	complete	A0A0C5BTJ9	Nitrosopumilus piranensis	None	Archaea	NA	1582439	TrEMBL
353826	None	None	NA	DSBA oxidoreductase	None	Nitrosopumilaceae	NPIRD3C_0373	Nitrosopumilus	None	None	None	IPR012336|IPR013766	None	IPR036249	None	nid:NPIRD3C_0373	NA	A0A0C5BTU1	GI:756792176|EMBL-CDS:AJM91589.1	Nitrosopumilales	Nitrosopumilus piranensis.	FALSE	fig|1582439.9.peg.375	None	PF13462	(TACK) Thaumarchaeota	A0A0C5BTU1	FALSE	231	USER	complete	A0A0C5BTU1	Nitrosopumilus piranensis	None	Archaea	NA	1582439	TrEMBL
353827	None	None	NA	Glutaredoxin	None	Nitrosopumilaceae	NPIRD3C_0379	Nitrosopumilus	0009055 electron transfer activity|0015035 protein disulfide oxidoreductase activity	None	None	IPR002109|IPR012336	None	IPR036249	None	nid:NPIRD3C_0379	NA	A0A0C5BXD6	GI:756792182|EMBL-CDS:AJM91595.1	Nitrosopumilales	Nitrosopumilus piranensis.	FALSE	fig|1582439.9.peg.382	None	PF13192	(TACK) Thaumarchaeota	A0A0C5BXD6	FALSE	75	USER	complete	A0A0C5BXD6	Nitrosopumilus piranensis	None	Archaea	NA	1582439	TrEMBL
353828	None	None	NA	DSBA oxidoreductase	None	Nitrosopumilaceae	NPIRD3C_0928	Nitrosopumilus	None	None	None	IPR012336|IPR013766	None	IPR036249	None	nid:NPIRD3C_0928	NA	A0A0C5BYU0	GI:756792727|EMBL-CDS:AJM92140.1	Nitrosopumilales	Nitrosopumilus piranensis.	FALSE	fig|1582439.9.peg.958	None	PF13462	(TACK) Thaumarchaeota	A0A0C5BYU0	FALSE	265	USER	complete	A0A0C5BYU0	Nitrosopumilus piranensis	None	Archaea	NA	1582439	TrEMBL
353829	None	None	NA	DSBA oxidoreductase	None	Nitrosopumilaceae	NPIRD3C_1373	Nitrosopumilus	None	None	None	IPR012336|IPR013766	None	IPR036249	None	nid:NPIRD3C_1373	NA	A0A0C5C009	GI:756793172|EMBL-CDS:AJM92585.1	Nitrosopumilales	Nitrosopumilus piranensis.	FALSE	fig|1582439.9.peg.1419	None	PF13462	(TACK) Thaumarchaeota	A0A0C5C009	FALSE	236	USER	complete	A0A0C5C009	Nitrosopumilus piranensis	None	Archaea	NA	1582439	TrEMBL
353830	None	None	NA	DSBA oxidoreductase	None	Nitrosopumilaceae	NPIRD3C_1315	Nitrosopumilus	None	None	None	IPR012336|IPR013766	None	IPR036249	None	nid:NPIRD3C_1315	NA	A0A0C5CBJ2	GI:756793114|EMBL-CDS:AJM92527.1	Nitrosopumilales	Nitrosopumilus piranensis.	FALSE	fig|1582439.9.peg.1357	None	PF13462	(TACK) Thaumarchaeota	A0A0C5CBJ2	FALSE	214	USER	complete	A0A0C5CBJ2	Nitrosopumilus piranensis	None	Archaea	NA	1582439	TrEMBL
354613	None	None	NA	Protein-disulfide isomerase	None	Nitrosopumilaceae	CMH72_02195	Nitrosopumilus	0016853 isomerase activity	None	None	IPR012336|IPR013766	None	IPR036249	None	None	NA	A0A2D7BNA4	EMBL-CDS:MAI01461.1	Nitrosopumilales	Nitrosopumilus sp.	FALSE	None	None	PF13462	(TACK) Thaumarchaeota	A0A2D7BNA4	FALSE	234	USER	complete	A0A2D7BNA4	Nitrosopumilus sp.	None	Archaea	NA	2024843	TrEMBL
355081	None	None	NA	Disulfide bond formation protein DsbA	None	Nitrosopumilaceae	DBX08_07085	Nitrosopumilus	None	None	None	IPR012336|IPR013766	None	IPR036249	None	None	NA	A0A368AZX4	EMBL-CDS:RCL30167.1	Nitrosopumilales	Nitrosopumilus sp.	FALSE	None	None	PF13462	(TACK) Thaumarchaeota	A0A368AZX4	FALSE	214	USER	complete	A0A368AZX4	Nitrosopumilus sp.	None	Archaea	NA	2024843	TrEMBL
355082	None	None	NA	DsbA family protein	None	Nitrosopumilaceae	DBX08_05050	Nitrosopumilus	None	None	None	IPR012336|IPR013766	None	IPR036249	None	None	NA	A0A368B2E8	EMBL-CDS:RCL31037.1	Nitrosopumilales	Nitrosopumilus sp.	FALSE	None	None	PF13462	(TACK) Thaumarchaeota	A0A368B2E8	FALSE	234	USER	complete	A0A368B2E8	Nitrosopumilus sp.	None	Archaea	NA	2024843	TrEMBL
355083	None	None	NA	DsbA family protein	None	Nitrosopumilaceae	DBX08_03615	Nitrosopumilus	None	None	None	IPR012336|IPR013766	None	IPR036249	None	None	NA	A0A368B475	EMBL-CDS:RCL31734.1	Nitrosopumilales	Nitrosopumilus sp.	FALSE	None	None	PF13462	(TACK) Thaumarchaeota	A0A368B475	FALSE	267	USER	complete	A0A368B475	Nitrosopumilus sp.	None	Archaea	NA	2024843	TrEMBL
355084	None	None	NA	DsbA family protein	None	Nitrosopumilaceae	DBX08_02850	Nitrosopumilus	None	None	None	IPR012336	None	IPR036249	None	None	NA	A0A368B659	EMBL-CDS:RCL32206.1	Nitrosopumilales	Nitrosopumilus sp.	FALSE	None	None	PF13462	(TACK) Thaumarchaeota	A0A368B659	FALSE	226	USER	complete	A0A368B659	Nitrosopumilus sp.	None	Archaea	NA	2024843	TrEMBL
355195	None	None	NA	DsbA family protein	None	Nitrosopumilaceae	EA443_06855	Nitrosopumilus	None	None	None	IPR012336|IPR013766	None	IPR036249	None	None	NA	A0A3M6JWG4	EMBL-CDS:RMW33752.1	Nitrosopumilales	Nitrosopumilus sp.	FALSE	None	None	PF13462	(TACK) Thaumarchaeota	A0A3M6JWG4	FALSE	265	USER	complete	A0A3M6JWG4	Nitrosopumilus sp.	None	Archaea	NA	2024843	TrEMBL
355197	None	None	NA	DsbA family protein	None	Nitrosopumilaceae	EA439_01885	Nitrosopumilus	None	None	None	IPR012336|IPR013766	None	IPR036249	None	None	NA	A0A3M6JZK0	EMBL-CDS:RMW34881.1	Nitrosopumilales	Nitrosopumilus sp.	FALSE	None	None	PF13462	(TACK) Thaumarchaeota	A0A3M6JZK0	FALSE	220	USER	complete	A0A3M6JZK0	Nitrosopumilus sp.	None	Archaea	NA	2024843	TrEMBL
355200	None	None	NA	DsbA family protein	None	Nitrosopumilaceae	EA443_00755	Nitrosopumilus	None	None	None	IPR012336|IPR013766	None	IPR036249	None	None	NA	A0A3M6K319	EMBL-CDS:RMW36029.1	Nitrosopumilales	Nitrosopumilus sp.	FALSE	None	None	PF13462	(TACK) Thaumarchaeota	A0A3M6K319	FALSE	220	USER	complete	A0A3M6K319	Nitrosopumilus sp.	None	Archaea	NA	2024843	TrEMBL
355201	None	None	NA	DsbA family protein	None	Nitrosopumilaceae	EA443_00275	Nitrosopumilus	None	None	None	IPR012336|IPR013766	None	IPR036249	None	None	NA	A0A3M6K3D4	EMBL-CDS:RMW36193.1	Nitrosopumilales	Nitrosopumilus sp.	FALSE	None	None	PF13462	(TACK) Thaumarchaeota	A0A3M6K3D4	FALSE	236	USER	complete	A0A3M6K3D4	Nitrosopumilus sp.	None	Archaea	NA	2024843	TrEMBL
355202	None	None	NA	Disulfide bond formation protein DsbA	None	Nitrosopumilaceae	EA443_00590	Nitrosopumilus	None	None	None	IPR012336|IPR013766	None	IPR036249	None	None	NA	A0A3M6K3H4	EMBL-CDS:RMW36248.1	Nitrosopumilales	Nitrosopumilus sp.	FALSE	None	None	PF13462	(TACK) Thaumarchaeota	A0A3M6K3H4	FALSE	214	USER	complete	A0A3M6K3H4	Nitrosopumilus sp.	None	Archaea	NA	2024843	TrEMBL
355203	None	None	NA	DsbA family protein	None	Nitrosopumilaceae	EA446_07205	Nitrosopumilus	None	None	None	IPR012336|IPR013766	None	IPR036249	None	None	NA	A0A3M6K714	EMBL-CDS:RMW37468.1	Nitrosopumilales	Nitrosopumilus sp.	FALSE	None	None	PF13462	(TACK) Thaumarchaeota	A0A3M6K714	FALSE	220	USER	complete	A0A3M6K714	Nitrosopumilus sp.	None	Archaea	NA	2024843	TrEMBL
355204	None	None	NA	DsbA family protein	None	Nitrosopumilaceae	EA447_05135	Nitrosopumilus	None	None	None	IPR012336|IPR013766	None	IPR036249	None	None	NA	A0A3M6K7Q9	EMBL-CDS:RMW37721.1	Nitrosopumilales	Nitrosopumilus sp.	FALSE	None	None	PF13462	(TACK) Thaumarchaeota	A0A3M6K7Q9	FALSE	220	USER	complete	A0A3M6K7Q9	Nitrosopumilus sp.	None	Archaea	NA	2024843	TrEMBL
355205	None	None	NA	DsbA family protein	None	Nitrosopumilaceae	EA447_04415	Nitrosopumilus	None	None	None	IPR012336|IPR013766	None	IPR036249	None	None	NA	A0A3M6K8Q7	EMBL-CDS:RMW38012.1	Nitrosopumilales	Nitrosopumilus sp.	FALSE	None	None	PF13462	(TACK) Thaumarchaeota	A0A3M6K8Q7	FALSE	265	USER	complete	A0A3M6K8Q7	Nitrosopumilus sp.	None	Archaea	NA	2024843	TrEMBL
355206	None	None	NA	Disulfide bond formation protein DsbA	None	Nitrosopumilaceae	EA447_03430	Nitrosopumilus	None	None	None	IPR012336|IPR013766	None	IPR036249	None	None	NA	A0A3M6K9R8	EMBL-CDS:RMW38413.1	Nitrosopumilales	Nitrosopumilus sp.	FALSE	None	None	PF13462	(TACK) Thaumarchaeota	A0A3M6K9R8	FALSE	214	USER	complete	A0A3M6K9R8	Nitrosopumilus sp.	None	Archaea	NA	2024843	TrEMBL
355207	None	None	NA	DsbA family protein	None	Nitrosopumilaceae	EA446_03785	Nitrosopumilus	None	None	None	IPR012336|IPR013766	None	IPR036249	None	None	NA	A0A3M6KBN7	EMBL-CDS:RMW39055.1	Nitrosopumilales	Nitrosopumilus sp.	FALSE	None	None	PF13462	(TACK) Thaumarchaeota	A0A3M6KBN7	FALSE	265	USER	complete	A0A3M6KBN7	Nitrosopumilus sp.	None	Archaea	NA	2024843	TrEMBL
355208	None	None	NA	Protein-disulfide isomerase	None	Nitrosopumilaceae	EA447_00875	Nitrosopumilus	0016853 isomerase activity	None	None	IPR012336|IPR013766	None	IPR036249	None	None	NA	A0A3M6KCJ5	EMBL-CDS:RMW39453.1	Nitrosopumilales	Nitrosopumilus sp.	FALSE	None	None	PF13462	(TACK) Thaumarchaeota	A0A3M6KCJ5	FALSE	236	USER	complete	A0A3M6KCJ5	Nitrosopumilus sp.	None	Archaea	NA	2024843	TrEMBL
355210	None	None	NA	Protein-disulfide isomerase	None	Nitrosopumilaceae	EA446_00035	Nitrosopumilus	0016853 isomerase activity	None	None	IPR012336|IPR013766	None	IPR036249	None	None	NA	A0A3M6KEL7	EMBL-CDS:RMW40131.1	Nitrosopumilales	Nitrosopumilus sp.	FALSE	None	None	PF13462	(TACK) Thaumarchaeota	A0A3M6KEL7	FALSE	236	USER	complete	A0A3M6KEL7	Nitrosopumilus sp.	None	Archaea	NA	2024843	TrEMBL
355211	None	None	NA	Disulfide bond formation protein DsbA	None	Nitrosopumilaceae	EA446_00335	Nitrosopumilus	None	None	None	IPR012336|IPR013766	None	IPR036249	None	None	NA	A0A3M6KF20	EMBL-CDS:RMW40185.1	Nitrosopumilales	Nitrosopumilus sp.	FALSE	None	None	PF13462	(TACK) Thaumarchaeota	A0A3M6KF20	FALSE	215	USER	complete	A0A3M6KF20	Nitrosopumilus sp.	None	Archaea	NA	2024843	TrEMBL
355625	None	None	NA	DsbA family protein	None	Nitrosopumilaceae	E4G77_02390	Nitrosopumilus	None	None	None	IPR012336|IPR013766	None	IPR036249	None	None	NA	A0A524LTK1	EMBL-CDS:TFH02243.1	Nitrosopumilales	Nitrosopumilus sp.	FALSE	None	None	PF13462	(TACK) Thaumarchaeota	A0A524LTK1	FALSE	219	USER	complete	A0A524LTK1	Nitrosopumilus sp.	None	Archaea	NA	2024843	TrEMBL
355229	None	None	NA	DsbA family protein	None	Nitrosopumilaceae	D9C04_04850	Nitrosopumilus	None	None	None	IPR012336|IPR013766	None	IPR036249	None	None	NA	A0A3N0A3W9	EMBL-CDS:RNJ79425.1	Nitrosopumilales	Nitrosopumilus sp. B06.	FALSE	None	None	PF13462	(TACK) Thaumarchaeota	A0A3N0A3W9	FALSE	263	USER	complete	A0A3N0A3W9	Nitrosopumilus sp. B06	None	Archaea	NA	2478553	TrEMBL
355232	None	None	NA	Protein-disulfide isomerase	None	Nitrosopumilaceae	D9C04_02640	Nitrosopumilus	0016853 isomerase activity	None	None	IPR012336|IPR013766	None	IPR036249	None	None	NA	A0A3N0A5J1	EMBL-CDS:RNJ80153.1	Nitrosopumilales	Nitrosopumilus sp. B06.	FALSE	None	None	PF13462	(TACK) Thaumarchaeota	A0A3N0A5J1	FALSE	231	USER	complete	A0A3N0A5J1	Nitrosopumilus sp. B06	None	Archaea	NA	2478553	TrEMBL
355233	None	None	NA	Disulfide bond formation protein DsbA	None	Nitrosopumilaceae	D9C04_00320	Nitrosopumilus	None	None	None	IPR012336|IPR013766	None	IPR036249	None	None	NA	A0A3N0A9R2	EMBL-CDS:RNJ80698.1	Nitrosopumilales	Nitrosopumilus sp. B06.	FALSE	None	None	PF13462	(TACK) Thaumarchaeota	A0A3N0A9R2	FALSE	210	USER	complete	A0A3N0A9R2	Nitrosopumilus sp. B06	None	Archaea	NA	2478553	TrEMBL
355234	None	None	NA	DsbA family protein	None	Nitrosopumilaceae	D9C04_00245	Nitrosopumilus	None	None	None	IPR012336	None	IPR036249	None	None	NA	A0A3N0A9S5	EMBL-CDS:RNJ80718.1	Nitrosopumilales	Nitrosopumilus sp. B06.	FALSE	None	None	PF13462	(TACK) Thaumarchaeota	A0A3N0A9S5	FALSE	218	USER	complete	A0A3N0A9S5	Nitrosopumilus sp. B06	None	Archaea	NA	2478553	TrEMBL
353986	None	None	NA	Protein-disulfide isomerase	None	Nitrosopumilaceae	ABR52_00735	Nitrosopumilus	0016853 isomerase activity	None	None	IPR012336|IPR013766	None	IPR036249	None	None	NA	A0A0R2P037	GI:949022258|EMBL-CDS:KRO31478.1	Nitrosopumilales	Nitrosopumilus sp. BACL13 MAG-120910-bin56.	FALSE	None	None	PF13462	(TACK) Thaumarchaeota	A0A0R2P037	FALSE	234	USER	complete	A0A0R2P037	Nitrosopumilus sp. BACL13 MAG-120910-bin56	None	Archaea	NA	1655560	TrEMBL
353988	None	None	NA	Disulfide bond formation protein DsbA	None	Nitrosopumilaceae	ABR52_04395	Nitrosopumilus	None	None	None	IPR012336|IPR013766	None	IPR036249	None	None	NA	A0A0R2P102	GI:949022765|EMBL-CDS:KRO31743.1	Nitrosopumilales	Nitrosopumilus sp. BACL13 MAG-120910-bin56.	FALSE	None	None	PF13462	(TACK) Thaumarchaeota	A0A0R2P102	FALSE	243	USER	complete	A0A0R2P102	Nitrosopumilus sp. BACL13 MAG-120910-bin56	None	Archaea	NA	1655560	TrEMBL
353989	None	None	NA	Protein-disulfide isomerase	None	Nitrosopumilaceae	ABR52_00650	Nitrosopumilus	0016853 isomerase activity	None	None	IPR012336|IPR013766	None	IPR036249	None	None	NA	A0A0R2P111	GI:949022808|EMBL-CDS:KRO31767.1	Nitrosopumilales	Nitrosopumilus sp. BACL13 MAG-120910-bin56.	FALSE	None	None	PF13462	(TACK) Thaumarchaeota	A0A0R2P111	FALSE	220	USER	complete	A0A0R2P111	Nitrosopumilus sp. BACL13 MAG-120910-bin56	None	Archaea	NA	1655560	TrEMBL
353983	None	None	NA	Protein-disulfide isomerase	None	Nitrosopumilaceae	ABR53_01730	Nitrosopumilus	0016853 isomerase activity	None	None	IPR012336|IPR013766	None	IPR036249	None	None	NA	A0A0R2NV05	GI:949019581|EMBL-CDS:KRO29566.1	Nitrosopumilales	Nitrosopumilus sp. BACL13 MAG-121220-bin23.	FALSE	None	None	PF13462	(TACK) Thaumarchaeota	A0A0R2NV05	FALSE	234	USER	complete	A0A0R2NV05	Nitrosopumilus sp. BACL13 MAG-121220-bin23	None	Archaea	NA	1655561	TrEMBL
353984	None	None	NA	Protein-disulfide isomerase	None	Nitrosopumilaceae	ABR53_04880	Nitrosopumilus	0016853 isomerase activity	None	None	IPR012336|IPR013766	None	IPR036249	None	None	NA	A0A0R2NVA8	GI:949017639|EMBL-CDS:KRO27821.1	Nitrosopumilales	Nitrosopumilus sp. BACL13 MAG-121220-bin23.	FALSE	None	None	PF13462	(TACK) Thaumarchaeota	A0A0R2NVA8	FALSE	220	USER	complete	A0A0R2NVA8	Nitrosopumilus sp. BACL13 MAG-121220-bin23	None	Archaea	NA	1655561	TrEMBL
353985	None	None	NA	Disulfide bond formation protein DsbA	None	Nitrosopumilaceae	ABR53_06460	Nitrosopumilus	None	None	None	IPR012336	None	IPR036249	None	None	NA	A0A0R2NX92	GI:949018742|EMBL-CDS:KRO28816.1	Nitrosopumilales	Nitrosopumilus sp. BACL13 MAG-121220-bin23.	FALSE	None	None	PF13462	(TACK) Thaumarchaeota	A0A0R2NX92	FALSE	215	USER	complete	A0A0R2NX92	Nitrosopumilus sp. BACL13 MAG-121220-bin23	None	Archaea	NA	1655561	TrEMBL
353987	None	None	NA	Disulfide bond formation protein DsbA	None	Nitrosopumilaceae	ABR53_05245	Nitrosopumilus	None	None	None	IPR012336|IPR013766	None	IPR036249	None	None	NA	A0A0R2P0I3	GI:949020343|EMBL-CDS:KRO30240.1	Nitrosopumilales	Nitrosopumilus sp. BACL13 MAG-121220-bin23.	FALSE	None	None	PF13462	(TACK) Thaumarchaeota	A0A0R2P0I3	FALSE	269	USER	complete	A0A0R2P0I3	Nitrosopumilus sp. BACL13 MAG-121220-bin23	None	Archaea	NA	1655561	TrEMBL
354689	None	None	NA	Disulfide bond formation protein DsbA	None	Nitrosopumilaceae	COU45_05010	Nitrosopumilus	None	None	None	IPR012336|IPR013766	None	IPR036249	None	None	NA	A0A2G9P0W5	EMBL-CDS:PIN96985.1	Nitrosopumilales	Nitrosopumilus sp. CG10_big_fil_rev_8_21_14_0_10_33_7.	FALSE	None	None	PF13462	(TACK) Thaumarchaeota	A0A2G9P0W5	FALSE	233	USER	complete	A0A2G9P0W5	Nitrosopumilus sp. CG10_big_fil_rev_8_21_14_0_10_3	None	Archaea	NA	1975533	TrEMBL
354690	None	None	NA	Glutaredoxin	None	Nitrosopumilaceae	COU45_02900	Nitrosopumilus	None	None	None	IPR012336	None	IPR036249	None	None	NA	A0A2G9P242	EMBL-CDS:PIN97413.1	Nitrosopumilales	Nitrosopumilus sp. CG10_big_fil_rev_8_21_14_0_10_33_7.	FALSE	None	None	PF13192	(TACK) Thaumarchaeota	A0A2G9P242	FALSE	47	USER	fragment	A0A2G9P242	Nitrosopumilus sp. CG10_big_fil_rev_8_21_14_0_10_3	None	Archaea	NA	1975533	TrEMBL
354691	None	None	NA	Protein-disulfide isomerase	None	Nitrosopumilaceae	COU45_01250	Nitrosopumilus	0016853 isomerase activity	None	None	IPR012336|IPR013766	None	IPR036249	None	None	NA	A0A2G9P328	EMBL-CDS:PIN97751.1	Nitrosopumilales	Nitrosopumilus sp. CG10_big_fil_rev_8_21_14_0_10_33_7.	FALSE	None	None	PF13462	(TACK) Thaumarchaeota	A0A2G9P328	FALSE	177	USER	fragment	A0A2G9P328	Nitrosopumilus sp. CG10_big_fil_rev_8_21_14_0_10_3	None	Archaea	NA	1975533	TrEMBL
355222	None	None	NA	DsbA family protein	None	Nitrosopumilaceae	EB828_05320	Nitrosopumilus	None	None	None	IPR012336	None	IPR036249	None	None	NA	A0A3M9ZRU5	EMBL-CDS:RNJ75343.1	Nitrosopumilales	Nitrosopumilus sp. D6.	FALSE	None	None	PF13462	(TACK) Thaumarchaeota	A0A3M9ZRU5	FALSE	218	USER	complete	A0A3M9ZRU5	Nitrosopumilus sp. D6	None	Archaea	NA	2478554	TrEMBL
355224	None	None	NA	Protein-disulfide isomerase	None	Nitrosopumilaceae	EB828_02260	Nitrosopumilus	0016853 isomerase activity	None	None	IPR012336|IPR013766	None	IPR036249	None	None	NA	A0A3M9ZWP0	EMBL-CDS:RNJ76812.1	Nitrosopumilales	Nitrosopumilus sp. D6.	FALSE	None	None	PF13462	(TACK) Thaumarchaeota	A0A3M9ZWP0	FALSE	232	USER	complete	A0A3M9ZWP0	Nitrosopumilus sp. D6	None	Archaea	NA	2478554	TrEMBL
355226	None	None	NA	Disulfide bond formation protein DsbA	None	Nitrosopumilaceae	EB828_01515	Nitrosopumilus	None	None	None	IPR012336|IPR013766	None	IPR036249	None	None	NA	A0A3M9ZWZ2	EMBL-CDS:RNJ77153.1	Nitrosopumilales	Nitrosopumilus sp. D6.	FALSE	None	None	PF13462	(TACK) Thaumarchaeota	A0A3M9ZWZ2	FALSE	210	USER	complete	A0A3M9ZWZ2	Nitrosopumilus sp. D6	None	Archaea	NA	2478554	TrEMBL
355223	None	None	NA	Disulfide bond formation protein DsbA	None	Nitrosopumilaceae	EB830_06250	Nitrosopumilus	None	None	None	IPR012336	None	IPR036249	None	None	NA	A0A3M9ZU20	EMBL-CDS:RNJ75328.1	Nitrosopumilales	Nitrosopumilus sp. H13.	FALSE	None	None	PF13462	(TACK) Thaumarchaeota	A0A3M9ZU20	FALSE	211	USER	complete	A0A3M9ZU20	Nitrosopumilus sp. H13	None	Archaea	NA	2478556	TrEMBL
355227	None	None	NA	DsbA family protein	None	Nitrosopumilaceae	EB830_01700	Nitrosopumilus	None	None	None	IPR012336	None	IPR036249	None	None	NA	A0A3M9ZZS5	EMBL-CDS:RNJ77531.1	Nitrosopumilales	Nitrosopumilus sp. H13.	FALSE	None	None	PF13462	(TACK) Thaumarchaeota	A0A3M9ZZS5	FALSE	218	USER	complete	A0A3M9ZZS5	Nitrosopumilus sp. H13	None	Archaea	NA	2478556	TrEMBL
355228	None	None	NA	Protein-disulfide isomerase	None	Nitrosopumilaceae	EB830_00860	Nitrosopumilus	0016853 isomerase activity	None	None	IPR012336|IPR013766	None	IPR036249	None	None	NA	A0A3M9ZZU2	EMBL-CDS:RNJ78012.1	Nitrosopumilales	Nitrosopumilus sp. H13.	FALSE	None	None	PF13462	(TACK) Thaumarchaeota	A0A3M9ZZU2	FALSE	233	USER	complete	A0A3M9ZZU2	Nitrosopumilus sp. H13	None	Archaea	NA	2478556	TrEMBL
355225	None	None	NA	Protein-disulfide isomerase	None	Nitrosopumilaceae	EB829_07135	Nitrosopumilus	0016853 isomerase activity	None	None	IPR012336|IPR013766	None	IPR036249	None	None	NA	A0A3M9ZWR9	EMBL-CDS:RNJ77083.1	Nitrosopumilales	Nitrosopumilus sp. H8.	FALSE	None	None	PF13462	(TACK) Thaumarchaeota	A0A3M9ZWR9	FALSE	233	USER	complete	A0A3M9ZWR9	Nitrosopumilus sp. H8	None	Archaea	NA	2478555	TrEMBL
355230	None	None	NA	Disulfide bond formation protein DsbA	None	Nitrosopumilaceae	EB829_02545	Nitrosopumilus	None	None	None	IPR012336	None	IPR036249	None	None	NA	A0A3N0A4D8	EMBL-CDS:RNJ79226.1	Nitrosopumilales	Nitrosopumilus sp. H8.	FALSE	None	None	PF13462	(TACK) Thaumarchaeota	A0A3N0A4D8	FALSE	211	USER	complete	A0A3N0A4D8	Nitrosopumilus sp. H8	None	Archaea	NA	2478555	TrEMBL
355231	None	None	NA	DsbA family protein	None	Nitrosopumilaceae	EB829_01805	Nitrosopumilus	None	None	None	IPR012336	None	IPR036249	None	None	NA	A0A3N0A4G4	EMBL-CDS:RNJ79562.1	Nitrosopumilales	Nitrosopumilus sp. H8.	FALSE	None	None	PF13462	(TACK) Thaumarchaeota	A0A3N0A4G4	FALSE	218	USER	complete	A0A3N0A4G4	Nitrosopumilus sp. H8	None	Archaea	NA	2478555	TrEMBL
353973	None	None	NA	DSBA oxidoreductase	None	Nitrosopumilaceae	JI55_00905	Nitrosopumilus	None	None	None	IPR012336|IPR013766	None	IPR036249	None	None	NA	A0A0P9CET4	GI:939226784|EMBL-CDS:KPU81442.1	Nitrosopumilales	Nitrosopumilus sp. PRT-SC01.	FALSE	None	None	PF13462	(TACK) Thaumarchaeota	A0A0P9CET4	FALSE	252	USER	fragment	A0A0P9CET4	Nitrosopumilus sp. PRT-SC01	None	Archaea	NA	1527301	TrEMBL
356154	None	None	Nitrososphaeria	Thioredoxin domain-containing protein	None	Nitrososphaeraceae	Ngar_c13120	Nitrososphaera	None	None	None	IPR012336|IPR013766	None	IPR036249	None	nga:Ngar_c13120	NA	K0IER5	GI:408364520|EMBL-CDS:AFU58250.1	Nitrososphaerales	Nitrososphaera gargensis (strain Ga9.2)	FALSE	fig|1237085.11.peg.1260	None	PF13462	(TACK) Thaumarchaeota	K0IER5	FALSE	239	USER	complete	K0IER5	Candidatus Nitrososphaera gargensis Ga9.2	None	Archaea	NA	1237085	TrEMBL
356155	None	None	Nitrososphaeria	Putative DSBA oxidoreductase	None	Nitrososphaeraceae	Ngar_c19780	Nitrososphaera	None	None	None	IPR012336|IPR013766	None	IPR036249	None	nga:Ngar_c19780	NA	K0IGH9	GI:408365180|EMBL-CDS:AFU58910.1	Nitrososphaerales	Nitrososphaera gargensis (strain Ga9.2)	FALSE	fig|1237085.11.peg.1958	None	PF13462	(TACK) Thaumarchaeota	K0IGH9	FALSE	247	USER	complete	K0IGH9	Candidatus Nitrososphaera gargensis Ga9.2	None	Archaea	NA	1237085	TrEMBL
356156	None	None	Nitrososphaeria	Thioredoxin-like_fold domain-containing protein	None	Nitrososphaeraceae	Ngar_c27370	Nitrososphaera	None	None	None	IPR012336	None	IPR036249	None	nga:Ngar_c27370	NA	K0IK95	GI:408365928|EMBL-CDS:AFU59658.1	Nitrososphaerales	Nitrososphaera gargensis (strain Ga9.2)	FALSE	None	None	PF13192	(TACK) Thaumarchaeota	K0IK95	FALSE	101	USER	complete	K0IK95	Candidatus Nitrososphaera gargensis Ga9.2	None	Archaea	NA	1237085	TrEMBL
354879	None	None	Nitrososphaeria	Glutaredoxin	None	Nitrososphaeraceae	C0167_04100	Nitrososphaera	0009055 electron transfer activity|0015035 protein disulfide oxidoreductase activity	None	None	IPR002109|IPR012336	IPR011903	IPR036249	None	None	NA	A0A2J6XMS3	EMBL-CDS:PMP94364.1	Nitrososphaerales	Nitrososphaera sp.	FALSE	None	None	PF13192	(TACK) Thaumarchaeota	A0A2J6XMS3	FALSE	242	USER	complete	A0A2J6XMS3	Nitrososphaera sp.	None	Archaea	NA	1971748	TrEMBL
353689	None	None	Nitrososphaeria	Thioredoxin domain-containing protein	None	Nitrososphaeraceae	NVIE_010760	Nitrososphaera	None	None	None	IPR012336|IPR013766	None	IPR036249	None	nvn:NVIE_010760	NA	A0A060HIE3	GI:647811602|GI:1125726039|EMBL-CDS:AIC15303.1|REFSEQ:WP_075054339.1	Nitrososphaerales	Nitrososphaera viennensis EN76.	FALSE	None	None	PF13462	(TACK) Thaumarchaeota	A0A060HIE3	FALSE	237	USER	complete	A0A060HIE3	Nitrososphaera viennensis EN76	None	Archaea	NA	926571	TrEMBL
353690	None	None	Nitrososphaeria	NHL repeat-containing protein	None	Nitrososphaeraceae	NVIE_000100	Nitrososphaera	None	None	None	IPR012336|IPR013766	None	IPR011042|IPR036249	IPR013211	nvn:NVIE_000100	NA	A0A060HLX9	GI:647810491|EMBL-CDS:AIC14192.1	Nitrososphaerales	Nitrososphaera viennensis EN76.	FALSE	None	None	PF08309|PF13905	(TACK) Thaumarchaeota	A0A060HLX9	FALSE	504	USER	complete	A0A060HLX9	Nitrososphaera viennensis EN76	None	Archaea	NA	926571	TrEMBL
354380	None	None	NA	Thioredoxin-like_fold domain-containing protein	None	NA	AUF73_01560	NA	None	None	None	IPR012336	None	IPR036249	None	None	NA	A0A1Q7XMQ9	GI:1125527358|EMBL-CDS:OLE44289.1	NA	Thaumarchaeota archaeon 13_1_20CM_2_39_11.	FALSE	None	None	PF13462	(TACK) Thaumarchaeota	A0A1Q7XMQ9	FALSE	192	USER	complete	A0A1Q7XMQ9	Thaumarchaeota archaeon 13_1_20CM_2_39_11	None	Archaea	NA	1805382	TrEMBL
354379	None	None	NA	Protein-disulfide isomerase	None	NA	AUG16_01115	NA	0016853 isomerase activity	None	None	IPR012336|IPR013766	None	IPR036249	None	None	NA	A0A1Q7XDS7	GI:1125523781|EMBL-CDS:OLE41160.1	NA	Thaumarchaeota archaeon 13_1_20CM_2_39_20.	FALSE	None	None	PF13462	(TACK) Thaumarchaeota	A0A1Q7XDS7	FALSE	230	USER	complete	A0A1Q7XDS7	Thaumarchaeota archaeon 13_1_20CM_2_39_20	None	Archaea	NA	1805383	TrEMBL
354375	None	None	NA	Protein-disulfide isomerase	None	NA	AUI61_02450	NA	0016853 isomerase activity	None	None	IPR012336|IPR013766	None	IPR036249	None	None	NA	A0A1Q7NZN9	GI:1125396934|EMBL-CDS:OLD32717.1	NA	Thaumarchaeota archaeon 13_1_40CM_2_39_13_2.	FALSE	None	None	PF13462	(TACK) Thaumarchaeota	A0A1Q7NZN9	FALSE	230	USER	complete	A0A1Q7NZN9	Thaumarchaeota archaeon 13_1_40CM_2_39_13_2	None	Archaea	NA	1805386	TrEMBL
354376	None	None	NA	Thioredoxin-like_fold domain-containing protein	None	NA	AUI61_00140	NA	None	None	None	IPR012336	None	IPR036249	None	None	NA	A0A1Q7P2N0	GI:1125398139|EMBL-CDS:OLD33734.1	NA	Thaumarchaeota archaeon 13_1_40CM_2_39_13_2.	FALSE	None	None	PF13462	(TACK) Thaumarchaeota	A0A1Q7P2N0	FALSE	192	USER	complete	A0A1Q7P2N0	Thaumarchaeota archaeon 13_1_40CM_2_39_13_2	None	Archaea	NA	1805386	TrEMBL
354378	None	None	NA	Disulfide bond formation protein DsbA	None	NA	AUI60_01040	NA	None	None	None	IPR012336|IPR013766	None	IPR036249	None	None	NA	A0A1Q7PQ56	GI:1125408048|EMBL-CDS:OLD41652.1	NA	Thaumarchaeota archaeon 13_1_40CM_2_39_4.	FALSE	None	None	PF13462	(TACK) Thaumarchaeota	A0A1Q7PQ56	FALSE	224	USER	complete	A0A1Q7PQ56	Thaumarchaeota archaeon 13_1_40CM_2_39_4	None	Archaea	NA	1805387	TrEMBL
354373	None	None	NA	Protein-disulfide isomerase	None	NA	AUI62_01265	NA	0016853 isomerase activity	None	None	IPR012336|IPR013766	None	IPR036249	None	None	NA	A0A1Q7NT76	GI:1125394354|EMBL-CDS:OLD30465.1	NA	Thaumarchaeota archaeon 13_1_40CM_2_39_7.	FALSE	None	None	PF13462	(TACK) Thaumarchaeota	A0A1Q7NT76	FALSE	223	USER	complete	A0A1Q7NT76	Thaumarchaeota archaeon 13_1_40CM_2_39_7	None	Archaea	NA	1805388	TrEMBL
354374	None	None	NA	Thioredoxin-like_fold domain-containing protein	None	NA	AUI62_00425	NA	None	None	None	IPR012336	None	IPR036249	None	None	NA	A0A1Q7NV05	GI:1125395042|EMBL-CDS:OLD31079.1	NA	Thaumarchaeota archaeon 13_1_40CM_2_39_7.	FALSE	None	None	PF13462	(TACK) Thaumarchaeota	A0A1Q7NV05	FALSE	230	USER	complete	A0A1Q7NV05	Thaumarchaeota archaeon 13_1_40CM_2_39_7	None	Archaea	NA	1805388	TrEMBL
354369	None	None	NA	Protein-disulfide isomerase	None	NA	AUI92_04115	NA	0016853 isomerase activity	None	None	IPR012336|IPR013766	None	IPR036249	None	None	NA	A0A1Q7KXL8	GI:1125353611|EMBL-CDS:OLC92922.1	NA	Thaumarchaeota archaeon 13_1_40CM_3_38_6.	FALSE	None	None	PF13462	(TACK) Thaumarchaeota	A0A1Q7KXL8	FALSE	223	USER	complete	A0A1Q7KXL8	Thaumarchaeota archaeon 13_1_40CM_3_38_6	None	Archaea	NA	1805390	TrEMBL
354370	None	None	NA	Disulfide bond formation protein DsbA	None	NA	AUI92_03960	NA	None	None	None	IPR012336|IPR013766	None	IPR036249	None	None	NA	A0A1Q7KXW3	GI:1125353673|EMBL-CDS:OLC92979.1	NA	Thaumarchaeota archaeon 13_1_40CM_3_38_6.	FALSE	None	None	PF13462	(TACK) Thaumarchaeota	A0A1Q7KXW3	FALSE	224	USER	complete	A0A1Q7KXW3	Thaumarchaeota archaeon 13_1_40CM_3_38_6	None	Archaea	NA	1805390	TrEMBL
354365	None	None	NA	Protein-disulfide isomerase	None	NA	AUH25_06430	NA	0016853 isomerase activity	None	None	IPR012336|IPR013766	None	IPR036249	None	None	NA	A0A1Q7CT44	GI:1125242672|EMBL-CDS:OLB89722.1	NA	Thaumarchaeota archaeon 13_1_40CM_38_12.	FALSE	None	None	PF13462	(TACK) Thaumarchaeota	A0A1Q7CT44	FALSE	223	USER	complete	A0A1Q7CT44	Thaumarchaeota archaeon 13_1_40CM_38_12	None	Archaea	NA	1805393	TrEMBL
354366	None	None	NA	Disulfide bond formation protein DsbA	None	NA	AUH25_01095	NA	None	None	None	IPR012336|IPR013766	None	IPR036249	None	None	NA	A0A1Q7CYS8	GI:1125245321|EMBL-CDS:OLB92211.1	NA	Thaumarchaeota archaeon 13_1_40CM_38_12.	FALSE	None	None	PF13462	(TACK) Thaumarchaeota	A0A1Q7CYS8	FALSE	224	USER	complete	A0A1Q7CYS8	Thaumarchaeota archaeon 13_1_40CM_38_12	None	Archaea	NA	1805393	TrEMBL
354367	None	None	NA	Protein-disulfide isomerase	None	NA	AUH84_02330	NA	0016853 isomerase activity	None	None	IPR012336|IPR013766	None	IPR036249	None	None	NA	A0A1Q7GAJ9	GI:1125292168|EMBL-CDS:OLC36014.1	NA	Thaumarchaeota archaeon 13_1_40CM_4_38_7.	FALSE	None	None	PF13462	(TACK) Thaumarchaeota	A0A1Q7GAJ9	FALSE	223	USER	complete	A0A1Q7GAJ9	Thaumarchaeota archaeon 13_1_40CM_4_38_7	None	Archaea	NA	1805394	TrEMBL
354368	None	None	NA	Disulfide bond formation protein DsbA	None	NA	AUH84_01720	NA	None	None	None	IPR012336|IPR013766	None	IPR036249	None	None	NA	A0A1Q7GAV7	GI:1125292496|EMBL-CDS:OLC36323.1	NA	Thaumarchaeota archaeon 13_1_40CM_4_38_7.	FALSE	None	None	PF13462	(TACK) Thaumarchaeota	A0A1Q7GAV7	FALSE	224	USER	complete	A0A1Q7GAV7	Thaumarchaeota archaeon 13_1_40CM_4_38_7	None	Archaea	NA	1805394	TrEMBL
353993	None	None	NA	DSBA oxidoreductase	None	NA	XU09_C0008G0059	NA	None	None	None	IPR012336|IPR013766	None	IPR036249	None	None	NA	A0A0T5ZCM4	GI:952338018|EMBL-CDS:KRT60591.1	NA	Thaumarchaeota archaeon CSP1-1.	FALSE	fig|1640512.3.peg.1269	None	PF13462	(TACK) Thaumarchaeota	A0A0T5ZCM4	FALSE	254	USER	complete	A0A0T5ZCM4	Thaumarchaeota archaeon CSP1-1	None	Archaea	NA	1640512	TrEMBL
353994	None	None	NA	DSBA oxidoreductase	None	NA	XU09_C0008G0118	NA	None	None	None	IPR012336|IPR013766	None	IPR036249	None	None	NA	A0A0T5ZCT4	GI:952338076|EMBL-CDS:KRT60649.1	NA	Thaumarchaeota archaeon CSP1-1.	FALSE	fig|1640512.3.peg.1330	None	PF13462	(TACK) Thaumarchaeota	A0A0T5ZCT4	FALSE	212	USER	complete	A0A0T5ZCT4	Thaumarchaeota archaeon CSP1-1	None	Archaea	NA	1640512	TrEMBL
353995	None	None	NA	DSBA oxidoreductase	None	NA	XU09_C0006G0096	NA	None	None	None	IPR012336	None	IPR036249	None	None	NA	A0A0T5ZE84	GI:952338614|EMBL-CDS:KRT61175.1	NA	Thaumarchaeota archaeon CSP1-1.	FALSE	None	None	PF13462	(TACK) Thaumarchaeota	A0A0T5ZE84	FALSE	324	USER	complete	A0A0T5ZE84	Thaumarchaeota archaeon CSP1-1	None	Archaea	NA	1640512	TrEMBL
353996	None	None	NA	DSBA oxidoreductase	None	NA	XU09_C0005G0068	NA	None	None	None	IPR012336	None	IPR036249	None	None	NA	A0A0T5ZF05	GI:952338854|EMBL-CDS:KRT61411.1	NA	Thaumarchaeota archaeon CSP1-1.	FALSE	fig|1640512.3.peg.712	None	PF13462	(TACK) Thaumarchaeota	A0A0T5ZF05	FALSE	222	USER	complete	A0A0T5ZF05	Thaumarchaeota archaeon CSP1-1	None	Archaea	NA	1640512	TrEMBL
353997	None	None	NA	Glutaredoxin	None	NA	XU09_C0004G0250	NA	0009055 electron transfer activity|0015035 protein disulfide oxidoreductase activity	None	None	IPR002109|IPR012336	None	IPR036249	None	None	NA	A0A0T5ZFZ4	GI:952339195|EMBL-CDS:KRT61746.1	NA	Thaumarchaeota archaeon CSP1-1.	FALSE	fig|1640512.3.peg.617	None	PF13192	(TACK) Thaumarchaeota	A0A0T5ZFZ4	FALSE	76	USER	complete	A0A0T5ZFZ4	Thaumarchaeota archaeon CSP1-1	None	Archaea	NA	1640512	TrEMBL
353998	None	None	NA	DSBA oxidoreductase	None	NA	XU09_C0001G0074	NA	None	None	None	IPR012336|IPR013766	None	IPR036249	None	None	NA	A0A0T5ZH99	GI:952339480|EMBL-CDS:KRT62014.1	NA	Thaumarchaeota archaeon CSP1-1.	FALSE	None	None	PF13462	(TACK) Thaumarchaeota	A0A0T5ZH99	FALSE	259	USER	complete	A0A0T5ZH99	Thaumarchaeota archaeon CSP1-1	None	Archaea	NA	1640512	TrEMBL
354220	None	None	NA	Thioredoxin domain-containing protein	None	NA	A3K61_07880	NA	None	None	None	IPR012336|IPR013766	None	IPR036249	None	None	NA	A0A1G3XRI5	GI:1088641266|EMBL-CDS:OHE54984.1	NA	Thaumarchaeota archaeon RBG_16_49_8.	FALSE	None	None	PF13462	(TACK) Thaumarchaeota	A0A1G3XRI5	FALSE	231	USER	complete	A0A1G3XRI5	Thaumarchaeota archaeon RBG_16_49_8	None	Archaea	NA	1802371	TrEMBL
355221	None	None	NA	Protein-disulfide isomerase	None	NA	EB833_02875	NA	0016853 isomerase activity	None	None	IPR012336|IPR013766	None	IPR036249	None	None	NA	A0A3M9ZMR3	EMBL-CDS:RNJ73431.1	NA	Thaumarchaeota archaeon S13.	FALSE	None	None	PF13462	(TACK) Thaumarchaeota	A0A3M9ZMR3	FALSE	233	USER	complete	A0A3M9ZMR3	Thaumarchaeota archaeon S13	None	Archaea	NA	2478557	TrEMBL
355218	None	None	NA	Protein-disulfide isomerase	None	NA	EB832_06480	NA	0016853 isomerase activity	None	None	IPR012336|IPR013766	None	IPR036249	None	None	NA	A0A3M9ZF12	EMBL-CDS:RNJ71289.1	NA	Thaumarchaeota archaeon S14.	FALSE	None	None	PF13462	(TACK) Thaumarchaeota	A0A3M9ZF12	FALSE	233	USER	complete	A0A3M9ZF12	Thaumarchaeota archaeon S14	None	Archaea	NA	2478558	TrEMBL
355220	None	None	NA	Disulfide bond formation protein DsbA	None	NA	EB832_00825	NA	None	None	None	IPR012336	None	IPR036249	None	None	NA	A0A3M9ZMP8	EMBL-CDS:RNJ73937.1	NA	Thaumarchaeota archaeon S14.	FALSE	None	None	PF13462	(TACK) Thaumarchaeota	A0A3M9ZMP8	FALSE	153	USER	fragment	A0A3M9ZMP8	Thaumarchaeota archaeon S14	None	Archaea	NA	2478558	TrEMBL
355219	None	None	NA	Protein-disulfide isomerase	None	NA	EB824_06590	NA	0016853 isomerase activity	None	None	IPR012336|IPR013766	None	IPR036249	None	None	NA	A0A3M9ZHX4	EMBL-CDS:RNJ71751.1	NA	Thaumarchaeota archaeon S15.	FALSE	None	None	PF13462	(TACK) Thaumarchaeota	A0A3M9ZHX4	FALSE	185	USER	complete	A0A3M9ZHX4	Thaumarchaeota archaeon S15	None	Archaea	NA	2478559	TrEMBL
[truncated: 1,892 more rows]

## Sheet: ipr002109-Grx
SUID	BRENDA ID	CAZY Name	Class	Description	EC	Family	Gene Name	Genus	GO Term	HMP Body Site	HMP Oxygen	InterPro (Domain)	InterPro (Family)	InterPro (Homologous Superfamily)	InterPro (Other)	KEGG ID	Kingdom	name	NCBI IDs	Order	Organism	P01 gDNA	PATRIC ID	PDB	PFAM	Phylum	Query IDs	selected	Sequence Length	Sequence Source	Sequence Status	shared name	Species	STRING ID	Superkingdom	Swissprot Description	Taxonomy ID	UniProt Annotation Status
[truncated: 2,877 more rows]

[truncated: 13 more sheets: IPR011199-BshC, IPR023881-BshA, IPR000889-GSHPx, ipr017758-Cdr, IPR017806-EgtB , IPR035094-EgtD, IPR000101-GGT, IPR024710-MfnD, IPR016639-GST, IPR006336-GCL, IPR006334-GCL(IPR007370 domain), IPR006334-gECL, IPRO with limited numbers]
